# Supplementary material for: Circulating neutrophils activated by cancer cells and M2 macrophages promote gastric cancer progression during PD-1 antibody-based immunotherapy
Source: Front Mol Biosci. 2023 Jun 1;10:1081762. doi: 10.3389/fmolb.2023.1081762 (PMC10269372; doi:10.3389/fmolb.2023.1081762)
Supplement: Supplementary file 1 [file Table10.XLS]

gene_id	p_val	avg_logFC	pct.1	pct.2	p_val_adj
HLA-DQA1	0	1.36648386405049	0.75	0.319	0
CD74	0	0.923129463879312	1	0.995	0
HLA-DRA	0	0.787939828113656	1	0.991	0
HLA-DRB1	0	0.72769178842318	0.998	0.974	0
S100A8	0	-1.30698985075447	0.496	0.905	0
MARCO	0	-1.55175031414824	0.263	0.834	0
S100A9	2.39490504633292e-297	-0.974822155053028	0.558	0.913	5.98510720129059e-293
HLA-DQB1	3.66774898551581e-287	0.931593485760841	0.921	0.671	9.16607148970255e-283
HLA-DPB1	5.51002273424738e-284	0.864501679325286	0.963	0.848	1.37700978151576e-279
LYVE1	1.06750353570167e-259	-1.10692212799329	0.315	0.761	2.66779808607205e-255
HLA-DPA1	4.09549650911407e-232	0.741098979966338	0.97	0.884	1.0235055325927e-227
FN1	1.29240112347749e-209	-1.1575592550043	0.494	0.825	3.22983964768259e-205
CD163	2.36481465988582e-206	-0.574401692457924	0.783	0.962	5.90990831652066e-202
GLUL	5.50930982630553e-198	-0.550759438131393	0.902	0.98	1.37683161869201e-193
VSIG4	1.21986256323452e-197	-0.613581326018397	0.707	0.952	3.0485585317794e-193
A2M	7.95153015502295e-190	0.719608721429784	0.939	0.789	1.98716690104178e-185
COLEC12	1.33227692817083e-163	-0.701305926311561	0.315	0.687	3.32949327119173e-159
CD9	3.20004296816772e-160	0.887271115372778	0.4	0.123	7.99722738174796e-156
TIMP1	1.95783602496931e-155	-0.766130684366369	0.662	0.898	4.89282801000081e-151
ADAMDEC1	2.7337821041958e-148	0.972456967588906	0.255	0.046	6.83199485659572e-144
FCN1	1.2527446203429e-147	-1.06558334240072	0.111	0.435	3.13073408069894e-143
CYBB	1.02146687658595e-144	-0.443389291516795	0.875	0.973	2.55274787127595e-140
PLTP	2.18028729430186e-142	-0.762950465474211	0.438	0.726	5.44875597718979e-138
CYP1B1	4.03346310404906e-137	-0.933465241619202	0.114	0.426	1.0080027643329e-132
GPR183	6.80072042623585e-133	0.825048590691448	0.583	0.317	1.6995680417206e-128
AIF1	1.70450266933425e-131	-0.408086707466742	0.918	0.982	4.25972262093323e-127
RGS1	4.55841993890171e-125	1.26193164035401	0.466	0.219	1.13919472693093e-120
C3	3.09033191780112e-123	0.904410167245604	0.363	0.129	7.72304849577678e-119
VIM	1.17420966423978e-121	-0.399139034694715	0.919	0.987	2.93446737190163e-117
CTSB	3.18829090740308e-117	-0.389701657050803	0.987	0.997	7.96785780669104e-113
FTL	3.81737872588267e-113	-0.344972026090367	1	1	9.54001117385339e-109
HAMP	3.19255308796317e-112	-1.1006441466271	0.206	0.483	7.97850942212876e-108
FCGR3A	6.10459385172506e-112	-0.367657472330682	0.827	0.972	1.52559904948461e-107
CTSL	3.26273560317842e-110	-0.412105166600882	0.81	0.935	8.15390254590319e-106
CD52	1.26978504949995e-106	-0.715224676017481	0.385	0.665	3.17331981720533e-102
MT-RNR1	6.19236965537209e-102	0.422077839605953	1	0.999	1.54753510057404e-97
HLA-DMA	1.37078430121943e-100	0.491854606045088	0.886	0.793	3.42572704717748e-96
ADM	1.179997434501e-97	-0.615272702409285	0.216	0.491	2.94893158856144e-93
MT-CO3	2.34955524351814e-96	0.344744246622533	0.996	0.998	5.87177350907618e-92
CADM1	2.22246553980892e-95	0.672580508828319	0.33	0.126	5.55416363053647e-91
IDH1	1.2852013866312e-93	-0.467309953346578	0.6	0.805	3.21184678533003e-89
CD44	2.35324559689373e-90	-0.395679760902824	0.649	0.854	5.88099607119713e-86
HLA-DOA	2.62905218256205e-90	0.570626615155855	0.307	0.114	6.57026430944082e-86
TMEM176B	4.18612575418004e-88	0.655090117045695	0.542	0.339	1.04615468722713e-83
GRB2	1.34925176965683e-86	-0.351712516669962	0.822	0.937	3.37191509754939e-82
MT-RNR2	4.85710218615144e-85	0.287679928231211	1	1	1.21383840734111e-80
APLP2	5.30794586044297e-83	-0.330296571783141	0.78	0.928	1.3265087499833e-78
CCR1	2.70840425133582e-81	-0.420119751063685	0.489	0.735	6.76857306451334e-77
ADAM28	6.00786345897908e-81	0.634480634090881	0.412	0.213	1.50142515703346e-76
LCP1	2.30872121260944e-80	-0.358712489135312	0.77	0.912	5.76972518243224e-76
MT-CYB	2.962734767564e-79	0.382752560729672	0.987	0.984	7.4041704576192e-75
AKR1B1	2.4075351308574e-77	0.61426714102625	0.412	0.219	6.01667104552572e-73
IGKC	3.49851138797587e-77	0.75090616070642	0.201	0.055	8.74312980969049e-73
TUBB	4.4069177179037e-77	-0.412408729131623	0.57	0.792	1.10133280688131e-72
SLAMF7	6.04773275082256e-77	0.581253957944618	0.144	0.026	1.51138889175807e-72
FGL2	6.73768608684686e-76	0.534502708321348	0.803	0.712	1.6838151299639e-71
SLC39A8	1.69995581799384e-75	-0.615930944003334	0.154	0.371	4.24835958474839e-71
SLC40A1	6.06901786954051e-75	1.28754085607878	0.315	0.144	1.51670825577687e-70
SDS	4.34431883492101e-74	0.640847580253394	0.222	0.07	1.08568872003511e-69
MNDA	7.4024948119827e-74	-0.427582218122013	0.527	0.75	1.8499574784626e-69
TPM3	1.08835141392223e-72	-0.288052456699479	0.85	0.962	2.71989901853304e-68
CD28	4.22792204089296e-71	-0.485149071610531	0.14	0.355	1.05659999723956e-66
HERPUD1	4.22182056675461e-69	0.645103907485467	0.601	0.437	1.05507517783765e-64
IGHA1	2.86705001696606e-64	0.755920517620755	0.152	0.038	7.16504469739987e-60
AP1S2	4.81521844442953e-63	-0.373108820852527	0.52	0.735	1.20337124144738e-58
SMIM25	1.95582639436011e-62	-0.39311818346977	0.206	0.421	4.88780574214536e-58
S100A10	5.16116823345141e-62	-0.329461540793973	0.667	0.852	1.28982755322184e-57
STOM	3.31841430900305e-61	-0.408840875426211	0.351	0.567	8.29304919962951e-57
HLA-DMB	9.90820446188755e-61	0.419177745870928	0.808	0.729	2.47615937707032e-56
LPAR6	3.87302859465486e-60	0.468069407265712	0.73	0.597	9.67908576090196e-56
VAMP5	5.77876958434736e-59	-0.361093768654153	0.44	0.673	1.44417230682425e-54
FOLR2	6.9175328128584e-59	-0.293012452667335	0.498	0.738	1.72876062526144e-54
PCOLCE2	9.00931984831601e-59	-0.434618316542668	0.037	0.187	2.25151912329265e-54
CALM3	1.28087660009571e-58	-0.355746230057852	0.465	0.689	3.2010387112992e-54
CCL2	1.46709334933108e-58	-0.600210951041121	0.302	0.513	3.66641298931329e-54
RNASE1	1.46554212483282e-57	-0.265211845408686	0.831	0.97	3.66253632416969e-53
CR1	3.43095263519673e-57	-0.387409364435963	0.263	0.475	8.57429373062014e-53
CD55	6.57988822215665e-57	-0.438085639950707	0.233	0.437	1.64437986559917e-52
MT-ND4	1.26016566485845e-56	0.276463770475694	0.998	0.993	3.14928001304775e-52
VCAN	8.85006194148841e-56	-0.470710869397934	0.374	0.595	2.21171897979737e-51
MT-ND3	1.80409956919751e-55	0.353801700145283	0.945	0.926	4.50862523338151e-51
IFI6	1.14101060829051e-53	-0.36066897464851	0.364	0.577	2.85149961117881e-49
MYOF	2.10148254325441e-52	-0.388610791909103	0.215	0.405	5.25181502384709e-48
LDHA	5.44449107485803e-52	-0.280264508751443	0.666	0.852	1.36063276451777e-47
IFIT3	5.4755395003182e-52	-0.516551802170852	0.24	0.432	1.36839207652452e-47
BCL2A1	1.64202719094622e-51	-0.355235914254664	0.319	0.526	4.10359015289369e-47
PLA2G7	3.3510373008822e-51	0.723932794787441	0.372	0.222	8.37457731863471e-47
CALR	9.66968344856453e-51	-0.343128233741787	0.65	0.801	2.41655059063076e-46
S100A4	1.10033437042976e-50	-0.309824964348429	0.645	0.828	2.74984562514101e-46
IGLC2	2.71555091656014e-50	0.548029913752567	0.136	0.037	6.78643329557544e-46
SDC3	9.38153763794524e-50	-0.361645018972742	0.233	0.425	2.34454007109889e-45
IFITM3	9.55329610518799e-50	-0.311875120129512	0.705	0.854	2.38746422964753e-45
DAB2	9.68880020939181e-50	-0.335138332002848	0.685	0.829	2.42132806032911e-45
HSP90B1	1.75109730274464e-49	-0.270521625402694	0.862	0.927	4.37616726928913e-45
CCL4L2	5.58550279960829e-49	0.703071310117041	0.141	0.042	1.39587300465011e-44
TGM2	1.28699454842421e-48	-0.39926391647637	0.084	0.236	3.21632807596694e-44
CFP	1.63226073461986e-48	-0.400585700850358	0.055	0.194	4.0791828018885e-44
LILRB1	3.78806767205099e-48	-0.39349376315622	0.275	0.459	9.46675991922262e-44
CCL3L1	5.64457632662697e-48	0.467156694539174	0.103	0.022	1.41063606978735e-43
ACSL1	6.36607370118633e-48	-0.357490609256525	0.362	0.558	1.59094547866348e-43
SULF2	1.09009322961056e-47	-0.366408473273345	0.164	0.341	2.72425199011975e-43
OLR1	1.30621985962373e-47	0.487961327830999	0.234	0.102	3.26437405118566e-43
NR4A2	1.64619096108435e-47	0.374177509166864	0.122	0.032	4.11399583084589e-43
LAP3	1.85041408752855e-47	-0.289872600197782	0.636	0.798	4.62436984614261e-43
DRAM1	4.06964868102462e-47	-0.350535137978548	0.279	0.471	1.01704590187486e-42
COTL1	5.61098757913791e-47	-0.286849568214623	0.574	0.756	1.40224190590236e-42
SIGLEC1	1.32970103991659e-46	-0.360827317527332	0.242	0.429	3.32305586885556e-42
SAT1	5.65626968050069e-46	0.340224222627501	0.949	0.945	1.41355835585393e-41
IFI44L	3.09300466522285e-45	-0.355682582691437	0.166	0.34	7.72972795885842e-41
GBP1	1.03130364984835e-44	-0.363116169306156	0.342	0.526	2.57733095133601e-40
LINC01094	2.09560460997474e-44	-0.326017811519106	0.296	0.494	5.23712548078787e-40
PLEK	2.10961536524876e-44	-0.259638823561779	0.719	0.867	5.27213975929319e-40
IGSF6	2.94700066361381e-44	0.703180906183652	0.597	0.481	7.36484935843727e-40
CD163L1	3.26018562168471e-44	0.523183176152455	0.117	0.032	8.14752988715226e-40
XAF1	3.63356689965424e-44	-0.346265437508508	0.339	0.529	9.08064703892591e-40
PLD3	2.41592874645937e-43	0.47315011182706	0.619	0.518	6.0376475302766e-39
MAP3K8	2.91801304357872e-43	-0.283168886858304	0.458	0.665	7.29240639720759e-39
ARL4C	1.25260453153204e-42	0.441825570990066	0.716	0.617	3.13038398475171e-38
CYP27A1	1.67485414565895e-42	-0.306733649988112	0.263	0.456	4.18562799541627e-38
TGFBI	2.09165629245589e-41	0.608600305139118	0.742	0.687	5.22725824047651e-37
BLVRB	3.97474720351538e-41	-0.320395845010427	0.321	0.509	9.93329073630529e-37
TSPAN13	1.11373046110317e-40	-0.365368208087274	0.08	0.216	2.78332379534293e-36
APOE	1.23129055711285e-40	0.346427297005518	0.782	0.666	3.07711823128072e-36
CAPZA1	1.41306068503673e-40	-0.282335749640906	0.5	0.681	3.53137995797529e-36
ACP5	2.14867654821967e-40	0.840221042342825	0.314	0.19	5.36975756165577e-36
AQP9	2.86700015944688e-40	-0.302240912543142	0.089	0.229	7.1649200984737e-36
GSN	3.40073524320117e-40	0.412239766034665	0.451	0.315	8.49877744628405e-36
AXL	4.40091770002441e-40	0.362945456269908	0.227	0.108	1.0998333424131e-35
S100A6	1.44025944687776e-39	-0.268296273234242	0.62	0.784	3.5993523836922e-35
TSPAN14	2.46917064632369e-39	-0.310539839171455	0.251	0.424	6.17070436222754e-35
RGS10	3.40037037344119e-39	0.409267128594219	0.36	0.225	8.49786560026689e-35
BASP1	3.72005727718144e-39	-0.343327293186794	0.251	0.422	9.29679514140415e-35
APOC1	4.23953759253585e-39	0.384857601406055	0.865	0.776	1.05950283975063e-34
PARP9	5.61753754899664e-39	-0.28962095534092	0.245	0.422	1.40387880886975e-34
CAPNS1	3.49456369179582e-38	-0.309987156904903	0.394	0.572	8.73326412216693e-34
PIK3AP1	4.38677742414143e-38	-0.298305192981585	0.403	0.578	1.09629954606719e-33
FBP1	9.90378615103061e-38	-0.321125056172893	0.242	0.411	2.47505519700406e-33
IFI27	6.84917147032518e-37	-0.967707783318463	0.14	0.271	1.71167644214897e-32
MX1	9.11510576199736e-37	-0.319075223273672	0.277	0.449	2.27795608098076e-32
ALCAM	3.89294133225885e-36	0.417794317130112	0.414	0.279	9.7288496834481e-32
RBMS1	5.08063079441297e-36	-0.28259777947679	0.45	0.623	1.26970044183175e-31
RAP1B	5.91440384577303e-36	-0.266561610099157	0.466	0.638	1.47806866509714e-31
GNS	5.99161956215787e-36	-0.264635793526583	0.508	0.679	1.49736564477887e-31
ITM2B	7.87037850689002e-36	0.279668859712604	0.924	0.919	1.96688629265689e-31
STK10	3.41251865269576e-35	-0.285589406926099	0.176	0.325	8.52822536495197e-31
ITGAM	3.56429322491731e-35	-0.286882215470596	0.32	0.492	8.90752519839085e-31
HSPA5	5.38966085732744e-35	-0.263553208919347	0.77	0.855	1.3469301448547e-30
LTA4H	6.95603548977016e-35	-0.397704657670083	0.351	0.514	1.73838282924846e-30
ATF5	1.17141990403465e-34	-0.321579266419331	0.325	0.492	2.92749548217299e-30
TMIGD3	3.17056694209966e-34	-0.361500089078563	0.08	0.199	7.92356384500126e-30
RGS2	3.61182666092495e-34	0.54057279019878	0.42	0.303	9.02631600831754e-30
ZDHHC20	8.24225979604879e-34	-0.288924303241325	0.219	0.378	2.05982314563055e-29
IGF1	3.65926661430878e-33	0.422542841515335	0.17	0.078	9.14487319581907e-29
SERPINF1	2.67522797816105e-32	0.323534985245989	0.155	0.066	6.68566224022227e-28
ISG15	3.19891565047173e-32	-0.323421069201218	0.267	0.429	7.99441010209391e-28
CCL4	4.60314474128685e-32	0.924645357396642	0.309	0.194	1.150371902295e-27
RNF141	2.70275305394189e-31	-0.283010656576486	0.266	0.423	6.75445015710619e-27
EHD4	3.15167519480637e-31	-0.280231063461031	0.298	0.454	7.8763514793406e-27
CLEC10A	7.65618465306329e-31	-0.355403277065765	0.175	0.311	1.91335710664705e-26
ADAP2	1.74530205391587e-30	-0.274583142112026	0.559	0.709	4.36168436294114e-26
PLXDC2	2.59820383590962e-30	0.317057379399762	0.708	0.639	6.49317120632174e-26
TIMD4	3.63032420659689e-30	-0.366075296354396	0.049	0.146	9.0725432247063e-26
FTLP3	4.14549775266912e-30	-0.257570431469827	0.275	0.428	1.03600134336954e-25
C2	4.76557389681751e-29	-0.268383995222299	0.26	0.407	1.19096457255366e-24
TMEM176A	6.10905653909062e-29	0.41519028928413	0.327	0.218	1.52671431968414e-24
CD36	2.18211759437019e-28	-0.334392266186103	0.279	0.419	5.45333008009054e-24
FLNA	2.69333752584517e-28	-0.261408205357897	0.207	0.346	6.73091981083968e-24
HGF	5.95012553373079e-28	0.379859481824413	0.156	0.073	1.48699587213466e-23
AGFG1	7.44814174300892e-28	-0.256666586147953	0.151	0.276	1.86136510299536e-23
ITGAX	9.16343559637732e-28	0.306743617697952	0.204	0.109	2.29003418989066e-23
CD72	1.84936752184716e-27	0.267229757646098	0.129	0.054	4.62175437384824e-23
CFD	1.88941728057463e-27	-0.277460867582439	0.277	0.416	4.72184272588406e-23
SLC16A10	5.21601944036488e-27	0.351816866149055	0.132	0.057	1.30353541834159e-22
SGK1	2.57470968560566e-26	0.460955394713306	0.502	0.415	6.4344569752971e-22
TCN2	2.58607609100822e-26	-0.26241325450999	0.191	0.32	6.46286275903865e-22
UBE3A	4.4785842733095e-26	-0.277908006048549	0.226	0.359	1.11924299574278e-21
PLIN2	5.61282050480954e-25	-0.254317668027082	0.478	0.621	1.40269997235695e-20
ZNF331	5.86896685899018e-25	0.392104145832951	0.209	0.119	1.46671350773024e-20
PRDM1	6.62308088290738e-25	0.309612760190716	0.246	0.148	1.65517414344738e-20
CCL3	9.34728425832379e-25	0.795990928103766	0.378	0.288	2.3359798089977e-20
ZFP36L2	1.0279509132366e-24	0.362691169940859	0.298	0.199	2.56895212726958e-20
LDHB	1.0873797201374e-24	0.324675946561492	0.316	0.215	2.71747065859539e-20
PLBD1	1.39605777284049e-24	-0.290254096189257	0.363	0.493	3.48888798010567e-20
MS4A7	1.41515792937405e-24	0.300313145473939	0.833	0.814	3.5366211812987e-20
LYZ	2.0070901206116e-24	0.527540506033778	0.915	0.934	5.01591892042044e-20
IFIT1	4.95516856132867e-24	-0.312690570406001	0.07	0.161	1.23834617516165e-19
CSF2RA	5.91501016711513e-24	0.261164770960892	0.21	0.119	1.47822019086374e-19
MPC2	6.24736301040562e-24	-0.294775736934366	0.324	0.454	1.56127848993047e-19
FOS	7.70560150451794e-24	0.624268606358361	0.557	0.485	1.92570687199408e-19
CAPG	9.18180903382962e-24	0.427616354511589	0.538	0.479	2.29462589564436e-19
GPRIN3	1.04725186586448e-23	0.350882012812542	0.277	0.18	2.61718713798193e-19
RNASE2	1.10352800809946e-23	-0.258240229457449	0.156	0.268	2.75782684504136e-19
HLA-DQB2	4.55084874672381e-23	0.25234539152669	0.149	0.074	1.13730261029375e-18
SIPA1L1	1.16506556858524e-21	0.296292171541259	0.144	0.073	2.91161536245136e-17
ALOX5AP	1.55840428342928e-21	0.427499032904642	0.554	0.491	3.89460814471811e-17
CD83	2.2863403129419e-21	0.328876090916882	0.287	0.193	5.7137930760731e-17
CTSC	2.72336964029784e-21	0.352797605309785	0.806	0.822	6.80597306806834e-17
SELENOP	6.10376693646653e-21	0.973552332267659	0.524	0.492	1.52539239509235e-16
SLC2A6	6.21423424465463e-21	-0.281043978461211	0.071	0.153	1.55299928008164e-16
PLXNC1	2.26334558463825e-20	0.343468392401822	0.344	0.255	5.65632695056945e-16
CXCL16	2.59941845970897e-20	0.320875452699578	0.685	0.62	6.49620667265868e-16
THBS1	4.72501806291829e-20	0.545246647445321	0.246	0.158	1.18082926410391e-15
VMO1	7.71306566633327e-20	0.496270857617445	0.338	0.252	1.92757224067335e-15
CPVL	9.00820491502278e-19	0.297786706376244	0.784	0.78	2.25124049031334e-14
EVI2A	2.17263775485567e-18	0.278558660162808	0.333	0.246	5.4296390131598e-14
TREM2	4.06504344084325e-18	0.275087530839262	0.625	0.582	1.01589500630114e-13
FXYD5	7.74589847654634e-18	0.298414599753736	0.464	0.387	1.9357774882737e-13
EIF4A2	1.97107938460348e-17	0.276557541869347	0.481	0.404	4.92592449006256e-13
CREM	6.65098466611201e-17	0.386405371925097	0.292	0.215	1.66214757790805e-12
CXCR4	4.43986746239356e-16	0.291989937838381	0.162	0.096	1.10956727752677e-11
AHR	1.81604447331392e-15	0.287307996374906	0.288	0.213	4.53847674325882e-11
MT1X	2.05856856084669e-15	-0.326603851103299	0.142	0.229	5.14456869041197e-11
JUN	2.20970598421091e-15	0.565976188727246	0.324	0.259	5.52227622514148e-11
AKAP9	1.03170096548715e-14	0.309876043024616	0.465	0.4	2.57832388284895e-10
MMP14	2.06338326027977e-14	0.252116146638048	0.2	0.133	5.15660110576517e-10
PDK4	3.97017302972129e-14	0.302509181700948	0.134	0.077	9.92185941857647e-10
TNFAIP3	5.3488551294788e-14	0.275388874465943	0.175	0.112	1.33673238540805e-09
PNRC1	7.1166816588958e-14	0.269566940943287	0.479	0.418	1.77852991337465e-09
DUSP1	1.18512513551679e-13	0.310837109397358	0.479	0.425	2.96174622617e-09
ITGA4	1.20828554678621e-13	0.259828269176473	0.299	0.227	3.01962640997343e-09
GATM	1.38733902994066e-12	0.259099069660983	0.336	0.267	3.4670989697247e-08
MT2A	2.98917198719419e-12	-0.319686225997871	0.256	0.346	7.47023971319699e-08
ZFP36	3.82143587194549e-12	0.341538309483596	0.362	0.303	9.55015038757897e-08
JUNB	7.5150551318628e-12	0.286293235552972	0.468	0.422	1.87808742800383e-07
BTG1	8.8573190546408e-12	0.304894615850911	0.569	0.542	2.21353260494528e-07
RSRP1	1.08875424063854e-11	0.252435784411272	0.246	0.186	2.72090572277977e-07
PTPRE	3.11993636115302e-11	0.302582457193009	0.46	0.409	7.79703296015751e-07
FNDC3A	1.50024684519042e-10	0.264516600626127	0.303	0.248	3.74926689081538e-06
PPP1R15A	1.71996869990338e-10	0.252945094430957	0.259	0.202	4.29837377792852e-06
HIST1H4C	1.80136695097249e-10	0.267839318360015	0.642	0.632	4.50179614717535e-06
GPNMB	2.4316781612625e-10	0.312804772574694	0.879	0.89	6.07700689281111e-06
IER2	2.96253005369975e-10	0.277173817930666	0.361	0.309	7.40365885720104e-06
HBEGF	7.91006358480741e-10	0.255094116326732	0.218	0.163	1.97680399047922e-05
CXCL8	7.87036733641306e-09	0.475799226875551	0.247	0.197	0.000196688350104299
FCHO2	9.69789971630838e-09	0.316735633408361	0.358	0.314	0.000242360211810263
HSPA1A	4.53970105428994e-05	0.346680751483943	0.226	0.197	1
FUCA1	0.0324424904578369	0.412064806645027	0.41	0.433	1
