# Supplementary material for: Circulating neutrophils activated by cancer cells and M2 macrophages promote gastric cancer progression during PD-1 antibody-based immunotherapy
Source: Front Mol Biosci. 2023 Jun 1;10:1081762. doi: 10.3389/fmolb.2023.1081762 (PMC10269372; doi:10.3389/fmolb.2023.1081762)
Supplement: Supplementary file 2 [file Table4.XLS]

	P1ST_1	P1PB_1	P1AS_1	P1PL_1	P1PB_2	P1PL_2	P2PB_1	P2AS_1	P2ST_2	P2PB_2	P2AS_2
Neutrophils1	1	258	11	11	5553	0	2771	209	0	8500	566
Neutrophils2	1	0	0	3	62	1	43	2987	0	137	8263
Neutrophils3	0	6	9	2	150	0	244	2	0	1415	20
Neutrophils4	3	43	76	2	47	2	127	8	1	187	38
Basophils	0	20	0	0	4	0	2	0	0	3	0
Neutrophils5	0	0	0	6	5	0	2	283	0	13	170
Neutrophils6	0	29	0	0	44	0	232	0	0	50	3
