# Supplementary material for: Circulating neutrophils activated by cancer cells and M2 macrophages promote gastric cancer progression during PD-1 antibody-based immunotherapy
Source: Front Mol Biosci. 2023 Jun 1;10:1081762. doi: 10.3389/fmolb.2023.1081762 (PMC10269372; doi:10.3389/fmolb.2023.1081762)
Supplement: Supplementary file 3 [file Table2.XLS]

	P1ST_1	P1PB_1	P1AS_1	P1PL_1	P1PB_2	P1PL_2	P2ST_1	P2PB_1	P2AS_1	P2ST_2	P2PB_2	P2AS_2
ECs	2036	0	0	0	0	0	5	0	0	52	0	0
EpithelialCells	2610	0	6	446	0	1520	832	0	0	2059	0	0
MyeloidCells	944	3684	2161	4918	6914	4494	70	4016	3546	503	10497	9364
Myofibroblasts	81	0	0	0	0	0	67	0	0	125	0	0
PMCs	0	0	3	206	0	388	0	0	0	0	0	0
Pericytes	804	0	0	0	0	0	0	0	0	0	0	0
PlasmaCells	1123	94	13	140	3	6	961	6	0	1435	2	0
Platelets	1	9	0	0	54	0	0	19	0	0	9	0
TCells	26	3516	3818	30	1017	14	22	1707	11	515	3090	86
pDCs	2	30	12	3	13	6	0	6	0	5	6	0
BCells	3	257	50	1	32	0	3	54	0	31	84	4
