# Supplementary material for: Circulating neutrophils activated by cancer cells and M2 macrophages promote gastric cancer progression during PD-1 antibody-based immunotherapy
Source: Front Mol Biosci. 2023 Jun 1;10:1081762. doi: 10.3389/fmolb.2023.1081762 (PMC10269372; doi:10.3389/fmolb.2023.1081762)
Supplement: Supplementary file 5 [file Table5.XLS]

gene_id	p_val	avg_logFC	pct.1	pct.2	p_val_adj
MNDA	0	1.62720572910624	0.981	0.511	0
FGL2	0	1.49970198084827	0.569	0.141	0
RGS2	0	1.48533622154532	0.85	0.268	0
LRRK2	0	1.4295578352615	0.737	0.276	0
MEGF9	0	1.40284524918595	0.457	0.1	0
MME	0	1.39798657364442	0.482	0.125	0
TXNIP	0	1.38078770738361	0.779	0.264	0
VNN2	0	1.36465762345267	0.682	0.231	0
CXCR2	0	1.31332696019583	0.781	0.256	0
HBB	0	1.31047935233537	0.195	0.044	0
TNFSF10	0	1.27543429179742	0.593	0.191	0
EVI2B	0	1.2708050970302	0.78	0.345	0
S100A12	0	1.25357161094314	0.72	0.328	0
JAML	0	1.24676161586715	0.653	0.213	0
MGAM	0	1.22854903806964	0.361	0.085	0
SORL1	0	1.22446527607568	0.578	0.188	0
RIPOR2	0	1.21127628025596	0.713	0.288	0
SELPLG	0	1.1910116181095	0.391	0.089	0
TUBA1A	0	1.18797188309652	0.505	0.144	0
LBR	0	1.18462524102468	0.369	0.102	0
SELL	0	1.18293381235718	0.869	0.457	0
CD46	0	1.17608545418765	0.509	0.191	0
ICAM3	0	1.14163408191205	0.542	0.167	0
VIM	0	1.1382260526148	0.549	0.22	0
MMP25	0	1.13679664493941	0.5	0.152	0
CXCR1	0	1.13042161722265	0.503	0.158	0
LRP10	0	1.11510548603562	0.428	0.125	0
FOS	0	1.11366249617545	0.875	0.462	0
SMAP2	0	1.113594678563	0.537	0.184	0
PYGL	0	1.11038493182411	0.447	0.14	0
MYO1F	0	1.11009003009522	0.606	0.232	0
MSL1	0	1.10757724946532	0.418	0.148	0
GCA	0	1.102681476995	0.837	0.449	0
CMTM2	0	1.09714939578483	0.686	0.299	0
FCGR3B	0	1.07415693136357	0.982	0.725	0
FCGR3A	0	1.07091651548508	0.606	0.278	0
RGS18	0	1.07070842278597	0.256	0.066	0
SMCHD1	0	1.06368416307627	0.859	0.532	0
TKT	0	1.05696319176378	0.485	0.17	0
CREB5	0	1.0566342934733	0.336	0.103	0
USP10	0	1.05533118990754	0.369	0.127	0
S100A4	0	1.05153805757933	0.719	0.367	0
KIAA1551	0	1.05110450077639	0.63	0.33	0
IL17RA	0	1.05086379074423	0.373	0.113	0
ITGB2	0	1.05032908590119	0.435	0.143	0
CORO1A	0	1.04616024377996	0.391	0.123	0
TALDO1	0	1.04298106444285	0.627	0.268	0
DUSP1	0	1.04040114599695	0.927	0.639	0
SYNE2	0	1.04025541941022	0.284	0.098	0
HBA2	1.83241213261188e-258	1.02862387812003	0.13	0.026	4.57938116061036e-254
S100A6	0	1.02737997273161	0.837	0.505	0
STK17B	0	1.02204596512466	0.431	0.167	0
ARHGDIB	0	1.01909853914343	0.686	0.319	0
CPPED1	0	1.01849171258079	0.352	0.115	0
ACTR2	0	1.01696305751766	0.569	0.269	0
MMP9	0	1.00463449207209	0.274	0.089	0
CST7	0	0.993191951423307	0.444	0.178	0
RTN3	0	0.992323335657277	0.501	0.224	0
UBR2	0	0.987818395378159	0.301	0.091	0
CD52	0	0.987016083865422	0.371	0.112	0
LAMTOR4	0	0.977656194552955	0.47	0.185	0
NRBF2	0	0.975677614916716	0.339	0.133	0
RNASET2	0	0.974876975910694	0.468	0.168	0
NUP214	0	0.971203896569117	0.298	0.091	0
APMAP	0	0.9637671325333	0.245	0.064	0
PROK2	0	0.95983483049933	0.403	0.148	0
HBA1	1.56564612608607e-235	0.95108851431649	0.117	0.023	3.91270623370171e-231
S100A8	0	0.94782814092286	0.998	0.933	0
BOD1L1	0	0.947365251969283	0.526	0.267	0
CYP4F3	0	0.947301601605259	0.34	0.123	0
EIF4G2	0	0.947218173809056	0.34	0.126	0
ZNF106	0	0.946658103003002	0.219	0.057	0
CDA	0	0.942508674408415	0.284	0.104	0
NFE2	0	0.936913200157748	0.28	0.074	0
CR1	0	0.935486554557856	0.345	0.142	0
NT5C3A	0	0.931050424847247	0.27	0.105	0
PTGS2	0	0.924379264901885	0.511	0.211	0
P2RY13	0	0.921425953849121	0.38	0.159	0
PADI4	0	0.920790176810392	0.224	0.056	0
ZCCHC6	0	0.920120025311577	0.463	0.239	0
IQGAP1	0	0.9166517232366	0.711	0.438	0
UBN1	0	0.916472372206256	0.229	0.064	0
MAPK14	0	0.911225428025704	0.239	0.073	0
FRAT2	0	0.909299294701927	0.245	0.062	0
ARHGAP9	0	0.908749313432174	0.389	0.146	0
BAZ2B	0	0.90652627314043	0.381	0.172	0
CELF2	0	0.903195803377794	0.304	0.116	0
RAB11FIP1	0	0.901979560189841	0.283	0.096	0
KPNB1	0	0.89641738262765	0.369	0.164	0
TAGLN2	0	0.893756099564526	0.524	0.288	0
ROCK1	0	0.891999768362276	0.368	0.169	0
TNFRSF10C	0	0.889689920951938	0.306	0.104	0
CNN2	0	0.888392740761864	0.446	0.199	0
PPP1R12A	0	0.886747623499391	0.321	0.15	0
FBXL5	0	0.882987877511265	0.417	0.198	0
FCN1	0	0.88083811632801	0.348	0.122	0
SOS2	0	0.880759344728552	0.232	0.067	0
PPP2R5A	0	0.877832695609254	0.203	0.049	0
CAP1	0	0.875732752423328	0.57	0.331	0
MSRB1	0	0.875166348674191	0.521	0.251	0
LIMD2	0	0.872805851066399	0.254	0.074	0
TSPO	0	0.871688871685037	0.395	0.148	0
PECAM1	0	0.868010316415285	0.244	0.077	0
ZC3HAV1	0	0.867344134564435	0.241	0.091	0
OSBPL8	0	0.866862143347772	0.378	0.195	0
ADGRE5	0	0.865973886690996	0.541	0.286	0
WIPF1	0	0.861394724356229	0.502	0.273	0
NCF4	0	0.859069403453721	0.481	0.239	0
XPO6	0	0.856176316460322	0.414	0.189	0
GMFG	0	0.855355211735122	0.684	0.411	0
WAS	0	0.852853567421793	0.407	0.179	0
SLC40A1	1.65772559392088e-304	0.852100512324696	0.156	0.033	4.14282203176768e-300
HIST1H2AC	0	0.851990635576202	0.267	0.103	0
NCOA4	0	0.850159486979809	0.312	0.147	0
PLBD1	0	0.84763455395452	0.233	0.077	0
ARHGAP30	0	0.845491493677044	0.35	0.151	0
FAM129A	0	0.845019760085657	0.582	0.325	0
FLOT2	0	0.844942088615928	0.272	0.088	0
RNF149	0	0.837218203527044	0.667	0.393	0
TMX4	0	0.833087108153622	0.188	0.049	0
MBOAT7	0	0.829181102499828	0.454	0.22	0
OAZ1	0	0.828391800388611	0.693	0.426	0
ANPEP	0	0.827727660915468	0.242	0.077	0
MSL3	0	0.825621608304086	0.22	0.074	0
PGD	0	0.824341852094655	0.281	0.116	0
LRRFIP1	0	0.823420354857426	0.472	0.257	0
LRMP	0	0.822125378375304	0.191	0.05	0
FAM8A1	2.1841567428752e-307	0.820590121959667	0.237	0.088	5.45842611611941e-303
ALPL	0	0.818979891750375	0.401	0.189	0
RNF24	0	0.818371991075538	0.294	0.129	0
BIN2	0	0.817322402806097	0.382	0.186	0
LPCAT2	1.60357011699765e-284	0.816172847780425	0.276	0.126	4.00748207938884e-280
S1PR4	0	0.815924753049803	0.225	0.064	0
STAT5B	0	0.815390488531988	0.276	0.101	0
VSIR	0	0.814513254947758	0.537	0.301	0
EGLN1	0	0.81277990523688	0.192	0.051	0
IDS	0	0.804264239776798	0.27	0.108	0
CTSS	0	0.804231797420684	0.906	0.729	0
S100A9	0	0.802131351028219	0.998	0.959	0
ALOX5	0	0.801485423917725	0.324	0.151	0
HSD17B11	0	0.799301700758534	0.373	0.187	0
C5AR1	0	0.798653548428838	0.565	0.326	0
PIK3CD	0	0.797536700477859	0.226	0.066	0
CRISPLD2	0	0.795209758375516	0.151	0.029	0
MCL1	0	0.79474102494464	0.706	0.458	0
CKLF	0	0.793747535443556	0.394	0.186	0
MSN	0	0.791546175993919	0.425	0.225	0
PLXNC1	0	0.790841866778046	0.415	0.238	0
IFIT1	8.22189557601405e-135	0.789778744150858	0.209	0.116	2.05473392340167e-130
TLR4	0	0.789250201702915	0.352	0.187	0
ST8SIA4	8.40621842851477e-277	0.78869750828207	0.174	0.049	2.10079804747013e-272
DYSF	0	0.78724952856681	0.304	0.14	0
ITM2B	0	0.785995796882909	0.926	0.744	0
CALM2	4.13328394271112e-298	0.785924957644731	0.321	0.161	1.03294899012294e-293
ADD3	6.01471747098052e-238	0.784058752879915	0.169	0.054	1.50313804317274e-233
PYCARD	1.07042176388138e-307	0.783619482501161	0.228	0.08	2.67509103011597e-303
SLC44A2	0	0.783485904368533	0.21	0.065	0
PHC2	0	0.780798859013861	0.281	0.109	0
GNAI2	0	0.780515818425962	0.519	0.285	0
ZFP36L2	1.21220023652387e-298	0.78045476556594	0.193	0.057	3.02940961109681e-294
TUBA4A	6.96767322963293e-304	0.779894578417953	0.252	0.098	1.74129121681756e-299
CLEC12A	2.66057648962318e-291	0.778736146173643	0.253	0.102	6.6490467052173e-287
PKN2	1.49757521258595e-265	0.778183504603308	0.194	0.065	3.74259021377355e-261
RAB31	1.34666428236391e-296	0.77517496422621	0.345	0.183	3.36544870805565e-292
MYH9	0	0.773048787944829	0.377	0.205	0
PARP8	4.61693503833993e-252	0.771855125250197	0.232	0.098	1.15381823543153e-247
SAMD9	2.53691963202172e-210	0.768530751540907	0.33	0.201	6.34001585238548e-206
ACSL4	2.26710331195948e-256	0.767239072452762	0.191	0.065	5.66571788691794e-252
SSH2	0	0.762520151896484	0.201	0.06	0
ABTB1	0	0.761226878167807	0.383	0.181	0
YPEL3	0	0.761200556023125	0.42	0.206	0
TRANK1	4.09841005786154e-253	0.759939676347055	0.183	0.06	1.02423365756018e-248
NIN	1.6562946408009e-266	0.756778809931194	0.271	0.124	4.13924593682553e-262
GLIPR1	1.73926440541767e-259	0.755190867371331	0.17	0.05	4.3465956755793e-255
STEAP4	0	0.754716839397352	0.354	0.174	0
LYST	0	0.754510561871097	0.476	0.313	0
PTPRC	0	0.754463085057115	0.89	0.667	0
FKBP1A	1.98870633482009e-301	0.754216431979749	0.298	0.137	4.96997600134889e-297
PRKAR1A	1.332846146408e-261	0.753022657404392	0.267	0.124	3.33091580448822e-257
ENTPD1	1.2773031008496e-244	0.751934191924454	0.17	0.053	3.19210817933322e-240
APBB1IP	0	0.749700342117026	0.401	0.223	0
CDKN2D	0	0.748188447605615	0.301	0.124	0
MBNL1	3.42219510479472e-251	0.747732691222392	0.219	0.087	8.55240778639248e-247
SYNE1	5.26915255807894e-218	0.743447599540508	0.164	0.054	1.31681391578951e-213
CALM1	8.79688136211551e-289	0.743397450618688	0.3	0.14	2.19842862120629e-284
GIMAP4	1.51962205204095e-231	0.743367713083812	0.2	0.077	3.79768747025553e-227
R3HDM4	0	0.742753947605395	0.483	0.277	0
LILRB2	8.8378582063775e-285	0.739977329967077	0.293	0.138	2.2086691443558e-280
TMEM71	1.5369095942815e-214	0.739003015756521	0.219	0.098	3.84089076706889e-210
CREBBP	4.14512477352645e-252	0.738145120361356	0.218	0.087	1.035908132152e-247
AL034397.3	3.08410796408064e-272	0.736321941848804	0.276	0.127	7.70749421303393e-268
FPR1	0	0.736128909503996	0.875	0.654	0
YWHAB	5.25595833349122e-300	0.73520362167855	0.393	0.228	1.31351654712279e-295
CASP8	2.16124066882024e-267	0.73477762410573	0.187	0.06	5.40115655544866e-263
JUNB	0	0.734519481282188	0.817	0.7	0
VMP1	0	0.733465378868633	0.511	0.317	0
SARAF	3.41235624142102e-258	0.731949348505404	0.27	0.127	8.52781948293526e-254
QPCT	4.08216730976106e-212	0.730606862622838	0.258	0.131	1.02017443238239e-207
GNAQ	1.16005896978448e-179	0.730574170157542	0.189	0.084	2.8991033713884e-175
PPP1R3B	2.75003993234643e-247	0.729431745771696	0.203	0.076	6.87262479492697e-243
AHCTF1	3.97212869990485e-210	0.727070941676735	0.158	0.053	9.9267468339322e-206
FCGR1A	1.04734704246157e-252	0.7245617625661	0.315	0.166	2.6174249938157e-248
CEP63	7.16486199204504e-236	0.724427497185441	0.196	0.073	1.79057066043198e-231
COTL1	0	0.723976660351102	0.536	0.317	0
HRH2	1.49113302722501e-259	0.723704527007576	0.183	0.059	3.72649054833802e-255
TLR8	9.19547222170002e-239	0.723344486545697	0.171	0.055	2.29804046292505e-234
KCNJ15	0	0.722153895237431	0.505	0.304	0
PXN	1.15832803929231e-278	0.718560194634135	0.212	0.075	2.89477760299542e-274
AGO4	7.32962808605755e-268	0.717790039366435	0.176	0.052	1.83174735498664e-263
TSC22D3	0	0.717403720147864	0.4	0.226	0
FAM120A	9.15564520562501e-234	0.716456516252434	0.163	0.051	2.28808729333775e-229
NHSL2	1.45898826592345e-212	0.716128833727405	0.115	0.025	3.6461575753693e-208
SAMD9L	8.39763167899465e-151	0.714556111160656	0.345	0.242	2.09865213289755e-146
TPR	8.72564769318059e-259	0.713954176411591	0.297	0.147	2.18062661500276e-254
PHF3	6.01491380368012e-197	0.711138160999224	0.189	0.078	1.5031871086777e-192
SENP6	2.11862048063122e-214	0.709383949355199	0.171	0.061	5.29464444314547e-210
RAB27A	3.02354045231517e-233	0.708295360513406	0.206	0.081	7.55612994438083e-229
CEBPD	0	0.70780549755812	0.32	0.141	0
CARD8	1.38955624176676e-236	0.706433788651686	0.218	0.09	3.47264000379932e-232
ATG16L2	1.12038981837387e-283	0.705259781072075	0.284	0.13	2.79996619509813e-279
ANKRD44	3.31713297670694e-193	0.701724342341767	0.182	0.075	8.28984702208831e-189
TOPORS	3.45967251609575e-220	0.701175664246581	0.136	0.036	8.6460675849749e-216
ORAI2	3.95501547927632e-222	0.701107831065772	0.187	0.071	9.88397918425944e-218
H3F3AP4	0	0.700456052078603	0.445	0.27	0
CCPG1	1.21823542272962e-238	0.700034930937745	0.163	0.05	3.0444921449436e-234
ACTN1	0	0.699822268068428	0.444	0.271	0
H2AFZ	1.13649974402056e-261	0.699334913598073	0.206	0.073	2.84022651028179e-257
ZNF217	3.15643442362584e-204	0.698004950252835	0.143	0.044	7.88824526808333e-200
TSEN34	3.20618370408666e-269	0.697249820841189	0.203	0.07	8.01257369488297e-265
FYB1	0	0.696755503537693	0.861	0.631	0
RALBP1	1.22921001693836e-248	0.696736452221133	0.231	0.096	3.07191875333066e-244
SRPK2	1.85780210548591e-217	0.696690497748228	0.148	0.044	4.64283324181984e-213
MIDN	0	0.696165053924319	0.319	0.148	0
SKAP2	0	0.693932642324849	0.452	0.285	0
TGFBR2	6.9452550182909e-249	0.692757757173084	0.146	0.037	1.73568868162108e-244
TM9SF2	4.09343488244909e-217	0.692215538164493	0.161	0.053	1.02299031147285e-212
MARCH7	9.98120170292327e-176	0.691072900056611	0.244	0.132	2.49440211757755e-171
ITGAM	4.29963024126315e-224	0.689626171363173	0.222	0.097	1.07452059359407e-219
FCGRT	3.429832384955e-243	0.686103100412168	0.234	0.101	8.57149411324105e-239
MAPK1	2.57041389596776e-218	0.685784475507097	0.172	0.06	6.42372136741303e-214
PTBP3	3.04742555115884e-184	0.683779590052328	0.259	0.143	7.61582119490106e-180
DOCK8	8.99672267752888e-221	0.682941510624792	0.285	0.152	2.24837096434124e-216
NQO2	2.90747775455106e-198	0.680895096623964	0.112	0.026	7.26607765639855e-194
KIAA0040	3.07079447205413e-219	0.67781259200536	0.175	0.062	7.67422246511047e-215
FKBP5	1.01449468984922e-216	0.675989310124818	0.137	0.038	2.53532367940219e-212
IFI16	0	0.674905074744102	0.636	0.471	0
HEBP2	5.97849550281075e-207	0.673506150726428	0.174	0.065	1.49408581110743e-202
RSBN1L	8.87892867725792e-206	0.67338306011611	0.13	0.035	2.21893306573353e-201
NIPBL	9.52334163792009e-183	0.672636005512703	0.284	0.164	2.37997830873261e-178
GLRX	9.13614194384842e-203	0.672159103864428	0.25	0.125	2.28321323318716e-198
RAB3D	7.52014920721752e-247	0.671889981237986	0.143	0.035	1.87936048837573e-242
ATP5MPL	7.01425345150041e-199	0.670095545395904	0.205	0.089	1.75293208006447e-194
IFNAR1	1.87175142027808e-210	0.66586037767211	0.347	0.213	4.67769397441695e-206
IFIT2	0	0.664740246300138	0.576	0.411	0
NBEAL2	5.91028157858374e-230	0.657626145712489	0.238	0.107	1.47703846930386e-225
DHRS7	9.6659318047904e-186	0.657445264908636	0.214	0.102	2.41561301733517e-181
ARID4A	4.3400004211337e-185	0.657264435983554	0.199	0.089	1.08460950524552e-180
TBL1X	4.10726156672159e-173	0.655318901063207	0.147	0.054	1.02644573813939e-168
RASGRP4	7.4458547630649e-235	0.654180997980923	0.192	0.071	1.86079356383755e-230
IER2	0	0.653163029817974	0.742	0.565	0
ATRX	9.85602295347498e-164	0.652663453639207	0.207	0.101	2.46311869630293e-159
TYMP	0	0.652536299362278	0.45	0.286	0
TLR1	4.39321102331219e-157	0.651560792156753	0.227	0.122	1.09790736683595e-152
APAF1	6.59329234342802e-180	0.651333679643171	0.137	0.045	1.6477296895461e-175
IL16	4.34479288774784e-221	0.650281631652207	0.134	0.035	1.08580719057706e-216
S100A11	0	0.648058873686771	0.929	0.806	0
SRPK1	1.55925627869387e-136	0.643247850065693	0.224	0.127	3.89673736608386e-132
ABHD2	9.87591801679425e-199	0.64300701777246	0.164	0.06	2.46809067157705e-194
SLC25A37	0	0.642678962163718	0.759	0.578	0
IFI35	5.37474296732003e-143	0.642112648729216	0.224	0.125	1.34320201496295e-138
PPP3CA	1.89738296066131e-177	0.641801711145357	0.138	0.047	4.74174975698867e-173
GLIPR2	5.68843863712591e-198	0.639808082542922	0.285	0.16	1.42159769980414e-193
JPT1	1.7750665836026e-230	0.637132556987958	0.266	0.128	4.43606889908125e-226
STK38	6.18568631031678e-156	0.636532563240642	0.138	0.052	1.54586486581127e-151
CD302	5.63741286612391e-167	0.634139342470612	0.141	0.052	1.40884584937303e-162
RBP7	1.18001483545853e-179	0.631589806725747	0.115	0.031	2.94897507529441e-175
RBL2	2.64182694865355e-166	0.630384148943892	0.141	0.052	6.60218972738008e-162
NUMB	2.73930882085675e-163	0.630366002636081	0.263	0.154	6.84580667420311e-159
SP110	1.63202394316205e-293	0.630273111550044	0.533	0.379	4.07859103635628e-289
AC007342.3	1.11209045071724e-165	0.629795047563444	0.17	0.072	2.77922524538745e-161
ARPC2	0	0.629573098174409	0.602	0.453	0
F5	1.91717688656418e-182	0.629551909004078	0.112	0.029	4.79121675721255e-178
PLXDC2	1.49725826806725e-163	0.629522973686163	0.127	0.043	3.74179813772685e-159
JAK1	8.75418472772143e-172	0.628664458924767	0.331	0.214	2.18775830530486e-167
ACOX1	4.8573664166772e-196	0.628524228051731	0.121	0.032	1.2139044411918e-191
SHISA5	3.37422905428439e-192	0.628275173046754	0.309	0.184	8.43253582956213e-188
PRKCB	1.49135089276725e-166	0.627997284751836	0.209	0.103	3.72703501611465e-162
SAMHD1	8.48431836203336e-110	0.62794656879437	0.221	0.136	2.12031600185576e-105
MAP3K5	2.30623788297223e-174	0.627024138448308	0.128	0.041	5.7635190933359e-170
NUP50	1.11614071643389e-165	0.626305355163146	0.129	0.044	2.78934726443994e-161
SH3BGRL3	0	0.624718517410941	0.625	0.462	0
SLA	4.15641949104012e-243	0.623927590747405	0.38	0.229	1.03873079500584e-238
TMEM154	7.10434661925273e-262	0.623830773546556	0.442	0.292	1.77544726361745e-257
ATM	3.79084080946502e-139	0.622651798407645	0.109	0.037	9.47369026693403e-135
NCF1C	0	0.620906010782381	0.552	0.385	0
CCNDBP1	1.04351423003704e-174	0.620319805450734	0.171	0.072	2.60784641228557e-170
PPP1CA	5.33936213658731e-193	0.620241917432928	0.152	0.052	1.33435999155453e-188
TET2	2.36447600580355e-178	0.62000582031977	0.273	0.154	5.90906198610365e-174
ANKRD13A	6.70894218844269e-141	0.619845024449957	0.202	0.107	1.67663174231371e-136
PPP4R1	1.35076065713362e-198	0.619354957075721	0.156	0.054	3.37568595824264e-194
MAP3K3	3.50770618951434e-219	0.618734273917283	0.125	0.029	8.76610853821529e-215
TNFSF13B	5.69006787826532e-256	0.617946365451151	0.46	0.304	1.42200486345729e-251
FGD3	6.46134555491424e-185	0.617939884702106	0.203	0.093	1.61475486762862e-180
C16orf54	5.62237868450465e-185	0.615016506863286	0.166	0.064	1.40508865704456e-180
H3F3A	4.2481078306242e-293	0.614082614588273	0.506	0.368	1.06164462795129e-288
ACTB	0	0.612498875946065	0.984	0.818	0
ACAP1	3.03731056230956e-176	0.612173706509682	0.146	0.052	7.59054282626783e-172
RNF10	1.18105939220611e-167	0.610412517127127	0.179	0.08	2.95158552706229e-163
SH3KBP1	2.06024492493274e-142	0.609989890528895	0.275	0.172	5.1487580918994e-138
SETD2	4.40608127468513e-140	0.608342356440583	0.136	0.055	1.10112377135656e-135
ZDHHC18	5.30732826495641e-187	0.607231432542399	0.312	0.188	1.32635440669526e-182
DOK3	1.73277062294715e-153	0.607186070583206	0.252	0.146	4.33036706380722e-149
PRPF38B	2.98165849483806e-158	0.606898985062991	0.146	0.057	7.4514627444498e-154
SLK	2.33245595851885e-93	0.604781989802388	0.208	0.132	5.82904068593445e-89
STX10	6.50392162423418e-192	0.604406242653314	0.137	0.042	1.62539505311236e-187
GRK2	5.68129321399204e-211	0.602827970043035	0.22	0.097	1.41981198710875e-206
ADAR	6.90151124906114e-168	0.602577627540738	0.388	0.28	1.72475667625287e-163
EIF4E3	6.67499131912447e-165	0.602520200211239	0.16	0.066	1.6681470805624e-160
MOB3A	1.02644700492695e-161	0.602249753271307	0.253	0.143	2.56519371001293e-157
STAT6	1.62449979933724e-162	0.601303242306911	0.207	0.103	4.05978744852371e-158
ACTN4	7.82290382951528e-166	0.601047229565253	0.167	0.07	1.95502189603416e-161
MBD4	7.43746243896296e-162	0.599804042465277	0.133	0.047	1.85869623812123e-157
CAB39	4.03578118515827e-149	0.598589646754952	0.145	0.059	1.0085820759829e-144
WDR26	2.37010423075191e-138	0.598217667213514	0.199	0.106	5.9231274830721e-134
RASSF2	4.22137656533582e-177	0.597505217115657	0.387	0.274	1.05496421744307e-172
TLR6	1.12256393381203e-181	0.596979996035361	0.123	0.036	2.80539952698964e-177
PHIP	1.30082624079283e-132	0.596660245490246	0.181	0.091	3.25089485836536e-128
TAPBP	2.57326173734481e-209	0.596580337914719	0.403	0.273	6.43083840779842e-205
MX2	2.6769140593053e-163	0.595011336355358	0.357	0.245	6.68987592560987e-159
WASF2	6.21552691545147e-154	0.59455920492941	0.137	0.052	1.55332233144048e-149
HACD4	1.21959930798612e-135	0.594363060046257	0.115	0.041	3.04790063058813e-131
RICTOR	1.00452709293841e-134	0.593653336513295	0.238	0.141	2.51041365796239e-130
TBC1D1	2.28673431906474e-162	0.593115811480574	0.151	0.059	5.7147777367747e-158
CFP	2.53542767961312e-170	0.593016322067347	0.157	0.062	6.33628731412114e-166
SLC11A1	3.78582733627344e-251	0.591766041808677	0.457	0.31	9.46116109608096e-247
PIP4P2	8.4910200164554e-159	0.590636762114762	0.141	0.053	2.12199081231237e-154
OGFRL1	3.27451985034358e-141	0.589819295667067	0.233	0.132	8.18335255799364e-137
TNRC6B	1.20815848114841e-152	0.589276768009547	0.141	0.054	3.01930886023798e-148
PSMB8	3.12436122530117e-165	0.586915917337952	0.239	0.129	7.80809113815014e-161
MAP3K1	5.32610807906921e-174	0.586328242277514	0.121	0.036	1.33104767004019e-169
LTB	3.09642659993675e-183	0.585421979451992	0.317	0.19	7.73827971590194e-179
PADI2	1.58739116031009e-153	0.58496207404928	0.195	0.096	3.96704924873094e-149
INPP5D	2.5218069327735e-160	0.581809942865908	0.135	0.048	6.30224770569424e-156
RB1CC1	9.13178797625774e-114	0.581272592377101	0.201	0.115	2.28212513314657e-109
SEPT7	4.9527581404802e-123	0.580581601121396	0.227	0.135	1.23774378688741e-118
ARHGAP45	3.50497662988752e-178	0.580082423434635	0.173	0.071	8.75928709575189e-174
ANXA3	2.63061159909164e-160	0.579838175467773	0.302	0.187	6.57416144728992e-156
HSDL2	9.21576786751281e-136	0.579654399462049	0.136	0.056	2.30311254777013e-131
KRT23	2.1482436194214e-128	0.578759770691027	0.102	0.034	5.36867562929601e-124
MYADM	1.00905739377993e-131	0.578610914050589	0.279	0.181	2.52173533279542e-127
ADGRE3	1.05241598284896e-137	0.578429950236101	0.118	0.043	2.63009278273783e-133
IFI44	6.11783930755472e-52	0.577686021413807	0.157	0.107	1.528909221351e-47
ANXA11	8.94347400715002e-163	0.576741444741764	0.246	0.136	2.23506358912686e-158
HSPA6	7.07585090248083e-231	0.575898615489011	0.224	0.095	1.76832589903898e-226
DICER1	3.55439581416059e-147	0.575493716341606	0.133	0.051	8.88279057916873e-143
FCGR2A	0	0.574138971496204	0.676	0.489	0
EMB	2.55625202403057e-117	0.573594517233157	0.155	0.075	6.3883294332548e-113
ZCCHC2	8.7571343860341e-106	0.572127887490119	0.123	0.056	2.18849545441378e-101
PLP2	7.97194633259243e-139	0.571996114799648	0.148	0.064	1.99226910797817e-134
MOSPD2	3.52963552335582e-108	0.571424534113812	0.165	0.088	8.82091213641852e-104
DTX3L	8.09758873781557e-97	0.569736865113975	0.212	0.135	2.02366840146749e-92
MRVI1	1.17709359041574e-163	0.56969696779615	0.113	0.033	2.94167459180798e-159
RASSF3	1.7290231873248e-166	0.569363017124357	0.266	0.153	4.3210018474434e-162
HIST2H2BE	4.73113683775706e-125	0.568143365075992	0.171	0.086	1.18235840712387e-120
SHKBP1	2.6316719332698e-160	0.568041938149195	0.255	0.145	6.57681132843456e-156
RSRP1	1.46562074791865e-133	0.567289803522698	0.307	0.208	3.6627328111235e-129
BAZ2A	1.20467990249759e-135	0.567230286491805	0.175	0.086	3.01061554433173e-131
ARPC1B	5.60112468247995e-183	0.567127509373509	0.174	0.071	1.39977706939856e-178
ACTG1	0	0.566346721494779	0.642	0.464	0
COP1	2.01134314044581e-155	0.565549533906891	0.141	0.054	5.02654764228811e-151
LMNB1	8.84160990384484e-135	0.564438579423566	0.288	0.188	2.20960673106986e-130
GIT2	5.03025009301674e-150	0.563637837883484	0.122	0.042	1.25710980074581e-145
AC011472.2	2.09491098208072e-166	0.562305095340816	0.137	0.047	5.23539203531792e-162
CARS2	1.11161588936915e-151	0.562005268013935	0.139	0.054	2.77803926912245e-147
MKRN1	1.70082395758624e-147	0.561535591870768	0.147	0.061	4.25052915240378e-143
UBL5	6.34830516793397e-150	0.560604616424019	0.286	0.178	1.58650494451838e-145
TIMP2	1.99061272810478e-124	0.559943118779487	0.175	0.09	4.97474026880665e-120
TGOLN2	3.83092583670087e-142	0.559828114087906	0.182	0.089	9.57386675849913e-138
LIN7A	5.57941755515705e-144	0.558030824632598	0.107	0.034	1.3943522412093e-139
MVP	2.70358191195235e-139	0.557279670546923	0.178	0.087	6.75652155616011e-135
OSTF1	3.58168297977255e-147	0.55707111115723	0.203	0.105	8.95098393474959e-143
LASP1	4.87387008558827e-145	0.556911925639109	0.185	0.091	1.21802887308936e-140
TRIM22	6.9708494683695e-156	0.556256182391824	0.432	0.333	1.74208499064022e-151
RERE	7.88152255415082e-164	0.555685779042168	0.149	0.057	1.96967130150783e-159
BTG1	1.37181450303708e-307	0.555369120364833	0.579	0.433	3.42830162453997e-303
FAM126B	5.28825754026206e-90	0.554723014556071	0.179	0.107	1.32158844188689e-85
IGF2R	5.66566731331911e-146	0.553403130174052	0.392	0.294	1.41590691827158e-141
NOTCH1	1.17693298729866e-146	0.55174949248982	0.17	0.078	2.94127322855809e-142
NCOA1	1.30754668461394e-125	0.551027891028865	0.188	0.099	3.26768991951869e-121
RNF44	6.19746379747319e-164	0.549649332396262	0.139	0.05	1.54880817762652e-159
ACAP2	5.09670941581841e-110	0.547004521918031	0.311	0.222	1.27371865010718e-105
LST1	0	0.546633188458368	0.626	0.484	0
PCNX1	3.54577433037586e-120	0.546549197964408	0.118	0.047	8.86124462904232e-116
CHMP1B	1.37137719782782e-123	0.546475714249057	0.155	0.074	3.42720875509151e-119
SETX	4.10139443002156e-107	0.546443339180076	0.228	0.142	1.02497948200669e-102
FMNL1	1.42591440985082e-154	0.54639501387494	0.361	0.254	3.56350270165819e-150
ARID1A	2.32790481013374e-154	0.546384805237115	0.112	0.034	5.81766691100522e-150
UBE2R2	4.23423324980973e-137	0.546337776699323	0.257	0.156	1.05817723145995e-132
CSK	1.80555454847424e-169	0.545484472971232	0.145	0.053	4.51226137209198e-165
BTG2	2.38722258603416e-236	0.544444267124513	0.501	0.364	5.96590796475797e-232
JAK2	1.08811281778056e-109	0.544034139225761	0.122	0.053	2.71930274291539e-105
VCPIP1	8.93983652509859e-106	0.543012231491226	0.132	0.062	2.23415454598739e-101
TMEM50A	3.84684312716482e-131	0.542922075009823	0.202	0.109	9.61364565909761e-127
ASAP1	4.5150025268965e-95	0.541876323299795	0.245	0.166	1.12834428149671e-90
RGS19	4.64146028657817e-154	0.541864945416183	0.174	0.079	1.15994734021875e-149
ZYX	1.87782973714356e-191	0.541272042096934	0.402	0.274	4.69288429609547e-187
C1RL	2.48362753960681e-140	0.541269201185025	0.105	0.033	6.20683358423138e-136
TAOK3	1.04647862528393e-117	0.540796798415212	0.144	0.067	2.61525473244708e-113
CSF2RB	4.65183040406295e-242	0.539646989993537	0.449	0.297	1.16253893627937e-237
RBM47	5.25628339133915e-109	0.539567928310745	0.236	0.149	1.31359778232957e-104
PPT1	2.17292942095185e-113	0.538926817701978	0.15	0.073	5.43036791590076e-109
CCND3	2.73044026335322e-144	0.538787208507161	0.138	0.054	6.82364326214604e-140
UPF2	5.247952985486e-115	0.53877694693802	0.139	0.063	1.31151593060281e-110
CKAP4	2.09394915495616e-81	0.538101743593368	0.165	0.098	5.23298833315095e-77
GNB2	4.49232482208876e-191	0.53794993471189	0.389	0.262	1.1226768962882e-186
ITGAL	5.32617912632615e-132	0.53439555232852	0.126	0.05	1.33106542546017e-127
LILRB3	2.68439937492241e-215	0.534370108624902	0.541	0.431	6.70858247786859e-211
FKBP8	2.6087251525592e-143	0.534149982109956	0.204	0.106	6.5194650287607e-139
LPGAT1	5.73662584467199e-122	0.533583831166047	0.139	0.062	1.43364016484198e-117
GNAS	6.33225599889993e-134	0.533560712386209	0.269	0.169	1.58249409668508e-129
SNRK	2.21785170042096e-103	0.532826058363168	0.116	0.051	5.54263318452203e-99
BPTF	1.30083047710624e-99	0.532304444313632	0.132	0.064	3.25090544533621e-95
SP3	9.37828770039579e-106	0.532050288336519	0.126	0.058	2.34372787920591e-101
CTDSP2	1.41860260196421e-180	0.531828977056328	0.112	0.029	3.54522976256876e-176
XAF1	8.7149444085209e-48	0.531654287881907	0.36	0.321	2.17795175713346e-43
SNAP23	1.34415535453534e-104	0.531582852195224	0.178	0.099	3.35917864651927e-100
KIAA0319L	1.88086169931217e-105	0.531426431937487	0.109	0.045	4.70046147275105e-101
AGTPBP1	2.48293093319278e-101	0.531393721469533	0.231	0.149	6.20509269514207e-97
USP3	2.2347197503432e-118	0.5310422044743	0.132	0.058	5.5847881280827e-114
CLIP1	1.47013243575478e-96	0.530861974582338	0.13	0.064	3.67400797019477e-92
KIAA1109	1.61493812035559e-79	0.530574641850942	0.215	0.145	4.03589185658066e-75
TBC1D10C	3.2892425826893e-164	0.529536286648076	0.113	0.033	8.22014613839882e-160
NSD3	4.48086740065688e-108	0.529300692018961	0.113	0.047	1.11981357209816e-103
MED13L	5.32074550706578e-83	0.528842361200422	0.167	0.099	1.32970750967081e-78
APC	1.6283152175812e-123	0.528691223917453	0.114	0.043	4.06932256025718e-119
HSH2D	1.37035409507829e-103	0.52842981589	0.201	0.12	3.42465191901016e-99
MCTP2	3.42326392782734e-102	0.5279997751726	0.178	0.101	8.55507888203331e-98
NDUFB1	4.04207423781782e-117	0.527662794896107	0.202	0.113	1.01015477277305e-112
RFLNB	8.9366962594539e-107	0.527309875390337	0.106	0.042	2.23336976220012e-102
DDX5	0	0.526841638208986	0.77	0.653	0
ERGIC1	1.5542146918883e-112	0.526638169491184	0.168	0.088	3.88413793649806e-108
DDX17	9.5543727111075e-132	0.526191418696576	0.346	0.247	2.38773328423288e-127
PARP4	5.60768718569859e-99	0.526157641829168	0.104	0.043	1.40141710457794e-94
PHF21A	6.10399795916234e-121	0.524134651793218	0.252	0.157	1.52545012997426e-116
RAD21	1.01136967304541e-93	0.522915268235101	0.26	0.18	2.52751394990778e-89
GSTK1	3.25049022677419e-132	0.522556866298612	0.16	0.075	8.12330012573138e-128
RBM39	4.56123925518795e-161	0.522234431417194	0.432	0.327	1.13989930226402e-156
STK4	3.61617886214338e-84	0.519788363272419	0.287	0.215	9.03719259438253e-80
LPIN2	7.89160119602819e-107	0.51973561205005	0.105	0.042	1.97219005489941e-102
ADAM8	2.14900004106183e-150	0.519529496952952	0.327	0.217	5.37056600261762e-146
DUSP6	1.08543089655698e-92	0.518724505022228	0.163	0.091	2.71260035358555e-88
ADGRE2	2.81815379657797e-127	0.518675471833008	0.164	0.079	7.042848153028e-123
CAT	9.43266682695452e-132	0.517595164919728	0.155	0.071	2.3573177667242e-127
FRAT1	1.05209134588967e-176	0.517530920041491	0.103	0.024	2.62928148251288e-172
MYD88	7.62225512209491e-96	0.517117542500514	0.154	0.083	1.90487777756274e-91
SRSF5	2.03028032197462e-183	0.516541708350152	0.457	0.348	5.07387355264678e-179
STK17A	1.77373079396378e-97	0.515980780560646	0.119	0.055	4.43273062719489e-93
RBMS1	1.38175250292446e-86	0.515805849561488	0.221	0.146	3.45313768005851e-82
PTTG1IP	2.53846029856409e-98	0.515390261278018	0.139	0.07	6.34386613214152e-94
JMJD1C	2.48599111057909e-124	0.515245348266564	0.426	0.339	6.21274038444819e-120
RF00019-736	1.04386927324667e-95	0.514978422945097	0.143	0.074	2.60873370077075e-91
ARHGAP27	9.32246469295535e-140	0.514660874318891	0.14	0.057	2.32977715141647e-135
LILRA2	3.5645886014423e-123	0.513445729699485	0.191	0.103	8.90826337386446e-119
RGL4	2.53430652152433e-103	0.513306919049738	0.172	0.095	6.33348542794145e-99
ABHD3	1.09645818185932e-145	0.512346794962164	0.121	0.043	2.74015864228462e-141
LAT2	4.09046442498843e-97	0.512272483941095	0.201	0.123	1.02224796444886e-92
ARL6IP5	7.28863658902634e-106	0.511822290510019	0.141	0.069	1.82150316996357e-101
MAX	2.50507625359044e-97	0.511243309866895	0.17	0.096	6.26043606534788e-93
TOB1	1.26021328267127e-129	0.510440805320091	0.112	0.041	3.14939901472378e-125
TLN1	3.03896695398733e-108	0.510033277924408	0.337	0.252	7.59468231470974e-104
PLCB2	3.84274067861016e-151	0.510030500688047	0.127	0.045	9.60339322991464e-147
LPAR2	1.07933043624227e-142	0.509419506965873	0.145	0.06	2.69735469321306e-138
NFAM1	2.28281110011995e-132	0.507510638535638	0.178	0.089	5.70497322030977e-128
TLE4	2.21172768403868e-81	0.505373033401533	0.142	0.079	5.52732865518108e-77
FCGR1B	1.42816728044102e-88	0.505313622357578	0.125	0.062	3.56913285055016e-84
PCF11	1.63120204104822e-84	0.505230451643247	0.181	0.112	4.0765370207836e-80
RNF141	1.54554247959451e-100	0.504737947632779	0.137	0.067	3.86246521075463e-96
DDX58	7.66394766906426e-50	0.504737884244951	0.236	0.184	1.91529716197585e-45
FAR1	5.98111602030764e-115	0.504320866350986	0.103	0.038	1.49474070463508e-110
XRCC5	1.10955600253709e-80	0.50229707438744	0.164	0.097	2.77289140594045e-76
KAT6A	3.9465395297295e-109	0.502021806931759	0.163	0.085	9.86279693874701e-105
RALB	1.04373784308539e-120	0.501117610679561	0.345	0.251	2.60840524365469e-116
XRN2	1.87171790667648e-103	0.498364480936845	0.161	0.085	4.6776102205752e-99
UBE2D1	7.9960038331439e-127	0.497829786988357	0.32	0.22	1.99828131794099e-122
AKAP13	2.53474344895549e-92	0.497721074683663	0.275	0.195	6.33457735328467e-88
SIRPB1	7.97264037931877e-86	0.497475920180683	0.178	0.108	1.99244255719555e-81
IL13RA1	5.20566630395073e-97	0.497285187611511	0.161	0.087	1.30094806602033e-92
KIDINS220	5.36422251481087e-86	0.493848168433667	0.115	0.055	1.34057284867639e-81
NDUFB6	3.8262306176654e-92	0.492991668884732	0.127	0.062	9.5621329366076e-88
HIPK3	3.17303390946829e-104	0.49283002991783	0.121	0.054	7.9297290431522e-100
ARGLU1	2.32478173022046e-98	0.492273433643537	0.168	0.092	5.80986202199396e-94
DYNLT1	5.12957488674342e-74	0.490148585886608	0.151	0.089	1.28193205994605e-69
COQ7	1.39047927531737e-64	0.489752946860032	0.108	0.058	3.47494675694563e-60
KDM5A	5.4747394588238e-80	0.489569442071712	0.153	0.088	1.36819213815466e-75
OAZ2	1.72986148841203e-94	0.486406146111673	0.199	0.122	4.3230968456905e-90
VAPA	1.01764596526057e-84	0.485976709213992	0.263	0.188	2.5431990317827e-80
PLIN3	5.26462286031651e-104	0.485944630766715	0.116	0.05	1.3156818990217e-99
MORF4L1	7.30156034005949e-80	0.485764376024449	0.245	0.173	1.82473294458427e-75
JUND	1.14702490965896e-125	0.484985212200201	0.291	0.193	2.86652995172872e-121
PRRG4	2.31219268656004e-74	0.484098802253614	0.113	0.058	5.77840074298219e-70
TACC1	9.18968882597611e-89	0.48402559370098	0.104	0.046	2.29659513449969e-84
CD55	3.95585638464317e-143	0.48334328846107	0.454	0.361	9.88608069086174e-139
MID1IP1	5.39650761635281e-114	0.48257966577896	0.104	0.039	1.34864121840273e-109
CMIP	2.61833524513978e-104	0.48250679328529	0.119	0.053	6.54348161112882e-100
CDC42SE1	5.44875988429e-107	0.481814508894964	0.316	0.229	1.36169958268291e-102
NMI	4.54760495942908e-107	0.481355953990093	0.376	0.291	1.13649195541092e-102
PDLIM7	1.50055810368313e-96	0.479445014696575	0.186	0.109	3.75004475691451e-92
DOCK11	2.32779001861779e-81	0.478820636505522	0.151	0.086	5.81738003552771e-77
ATP2A3	1.71393634738871e-109	0.478185247839366	0.115	0.048	4.28329832575913e-105
RNF130	5.59841001915896e-121	0.477675538031757	0.266	0.17	1.39909864788801e-116
KLF3	1.33731872876448e-120	0.477008014484526	0.106	0.038	3.34209323505532e-116
SPI1	5.08022554135958e-185	0.476931555012277	0.524	0.425	1.26959916504117e-180
IFI6	1.00372502953124e-61	0.475478346858494	0.341	0.29	2.50840922130153e-57
C17orf62	8.47414241700062e-96	0.473812378828672	0.142	0.073	2.11777293143263e-91
CSTA	1.81212145137481e-95	0.473762711114861	0.237	0.154	4.52867271913079e-91
BST1	1.03788673629071e-76	0.473225951822714	0.172	0.106	2.59378274266411e-72
CEP350	8.77320714738476e-74	0.473035683788035	0.114	0.059	2.19251219820293e-69
AKAP9	5.26472048434081e-68	0.47236809576957	0.141	0.082	1.31570629624161e-63
STAG2	1.67866356845803e-59	0.472346119186285	0.259	0.2	4.19514812393346e-55
MARK2	1.82001914415244e-119	0.471408127860212	0.112	0.043	4.54840984315137e-115
KIAA0232	1.53696408163715e-91	0.471190077410679	0.168	0.095	3.8410269364194e-87
RAB18	5.31904189564583e-88	0.469654113727274	0.126	0.063	1.32928176014085e-83
IL4R	8.49152212251722e-100	0.469611676811346	0.226	0.144	2.12211629363828e-95
IRS2	2.39429497338216e-59	0.469495597491827	0.128	0.076	5.98358256797937e-55
BCLAF1	2.5433924698958e-67	0.469459590760978	0.217	0.153	6.35619212151659e-63
CNPY3	4.47607841580266e-101	0.469114911636997	0.139	0.068	1.11861675689324e-96
RC3H1	1.19023435163936e-88	0.468968702599668	0.124	0.061	2.97451466818193e-84
KIF5B	2.39657381874342e-76	0.468289308639923	0.17	0.104	5.98927763042168e-72
NLRP1	7.56686472458299e-91	0.467918643497155	0.115	0.054	1.89103516332053e-86
RPS6KA1	5.57910145518861e-86	0.467037105915411	0.168	0.099	1.39427324466618e-81
DGAT2	9.05232891913027e-104	0.465993374167005	0.216	0.131	2.26226752017984e-99
CTDSP1	1.09103819544157e-110	0.465934644173193	0.108	0.043	2.72661355422802e-106
GRK6	9.73114452081494e-87	0.465432626002895	0.128	0.065	2.43191032719686e-82
CCNI	1.28108555369391e-98	0.465376325974611	0.409	0.337	3.20156090723645e-94
NOTCH2	5.03486411640643e-84	0.464655029999459	0.135	0.072	1.25826289133113e-79
PRKD2	1.8485690708132e-91	0.462749561772068	0.14	0.073	4.61975896486927e-87
FURIN	1.1108631900368e-116	0.46272201930394	0.117	0.047	2.77615819822098e-112
SPEN	1.74558571119678e-96	0.462487114565262	0.113	0.05	4.36239325085187e-92
PSMB9	3.9756250922496e-155	0.462402148568767	0.476	0.376	9.93548466804096e-151
TMBIM6	6.18123110385016e-137	0.462163834459683	0.462	0.372	1.54475146516319e-132
BASP1	1.23528087204068e-252	0.461972235091902	0.615	0.484	3.08709042731687e-248
PTPRE	4.44327073470677e-89	0.461508795054868	0.369	0.295	1.11041778931057e-84
PSMB3	5.47816601527247e-116	0.460498206913536	0.371	0.28	1.36904846887674e-111
MTPN	2.27299217372306e-71	0.46029125190557	0.227	0.16	5.6804347413513e-67
ZMAT2	3.21095779661699e-87	0.459802507292216	0.153	0.085	8.02450462952553e-83
MED25	7.92562451148749e-113	0.459121217723897	0.111	0.044	1.98069282166584e-108
PREX1	4.27192585420871e-102	0.45737699242209	0.295	0.209	1.0675969902253e-97
KLHL2	1.68929108564331e-88	0.457179855344576	0.108	0.049	4.22170735213121e-84
PPP1R10	2.29301056010357e-23	0.456522756965644	0.17	0.141	5.73046269075484e-19
NCF1	1.64633289380293e-52	0.456151319038338	0.235	0.182	4.11435053490291e-48
CNIH4	5.03067378790217e-92	0.45438299545947	0.108	0.048	1.25721568633463e-87
IK	6.37441959719892e-77	0.454377386331662	0.183	0.115	1.59303120153598e-72
JAK3	9.5348335934393e-97	0.453501813397526	0.183	0.106	2.38285026333642e-92
NDEL1	1.64057093882659e-81	0.453198550632005	0.113	0.056	4.09995083322154e-77
GMIP	2.00019497443195e-100	0.453055107310973	0.137	0.067	4.9986872606029e-96
RHOG	9.05671496175707e-108	0.45241080645259	0.371	0.286	2.26336363609271e-103
CFLAR	6.52135895472157e-215	0.452262729303484	0.64	0.545	1.62975281637447e-210
NCOR1	2.07156969357528e-72	0.451801440512197	0.11	0.056	5.17705982121399e-68
STX16	7.40154463516878e-93	0.451722170069221	0.122	0.058	1.84972001977503e-88
CYBA	4.21513981093564e-168	0.451614711721783	0.565	0.48	1.05340559015093e-163
KLF2	7.74292498055893e-159	0.451174610385334	0.398	0.277	1.93503438189148e-154
TRA2B	1.33730597164629e-99	0.450578088569552	0.182	0.104	3.34206135374124e-95
ELOVL5	6.50934576888419e-61	0.44987159742969	0.196	0.136	1.62675060110185e-56
SIPA1	1.9871392124367e-103	0.448929045932251	0.142	0.07	4.96605960580056e-99
C19orf38	3.96141514425636e-95	0.448527590168455	0.111	0.049	9.89997258701106e-91
SYK	1.04162911251461e-75	0.447850931860917	0.17	0.105	2.60313531508527e-71
DCP2	5.30599348943932e-74	0.447704083148036	0.111	0.056	1.32602083294578e-69
PBX2	1.75038446318966e-97	0.447260799248119	0.125	0.059	4.37438581195729e-93
SF1	9.09807926489252e-86	0.447076236387069	0.185	0.114	2.27370098908929e-81
IMPDH1	8.45411590464021e-103	0.446514066653485	0.133	0.063	2.11276810572863e-98
CTSZ	3.43937947283925e-91	0.446457903640776	0.126	0.061	8.59535324057258e-87
IKZF1	5.47899455490848e-67	0.446431939963116	0.121	0.067	1.36925552921718e-62
JTB	1.03221936427051e-95	0.44634613207792	0.136	0.068	2.57961941324843e-91
DECR1	8.04952543166396e-80	0.446184220296405	0.115	0.057	2.01165690062714e-75
SEC14L1	4.99047272353953e-102	0.444528899107787	0.425	0.35	1.24716903833976e-97
SLC38A2	2.78257986787621e-88	0.444453977968984	0.16	0.09	6.95394534780944e-84
PRPF40A	1.55435215504437e-53	0.44411171256233	0.181	0.126	3.88448147067138e-49
SLCO3A1	1.76246445038867e-84	0.444081226101964	0.111	0.053	4.40457490796632e-80
RNF166	1.38844770851274e-103	0.443454598732971	0.111	0.047	3.4698696683442e-99
EP300	4.06441969276461e-48	0.442594637536406	0.168	0.119	1.0157391254188e-43
APOL2	8.44511068640849e-83	0.442433182893888	0.152	0.086	2.11051761164034e-78
BST2	1.86813826740519e-71	0.441901687145918	0.132	0.075	4.66866434407232e-67
COX5B	2.48679267290391e-70	0.441539530135775	0.176	0.112	6.21474356885417e-66
TAF7	1.92664484746473e-62	0.439777807983041	0.277	0.216	4.81487813829912e-58
MAST3	1.51021857499547e-102	0.439335173776742	0.107	0.044	3.77418724077119e-98
H2AFY	1.87119685092079e-67	0.43818611649361	0.143	0.085	4.67630805013615e-63
EPB41	2.33017542524893e-81	0.437973337445615	0.118	0.059	5.8233414052396e-77
TGFB1	2.15782310622517e-81	0.437743478069386	0.227	0.154	5.39261572476733e-77
PICALM	8.46659425227484e-82	0.437460334272518	0.379	0.314	2.11588656958601e-77
TUBA1B	9.86354745203811e-114	0.436925303953899	0.139	0.063	2.46499914373884e-109
MAP3K2	9.18330074648078e-50	0.436882093239228	0.193	0.141	2.29499868955301e-45
ARHGAP25	1.52559125049573e-66	0.436667699984463	0.25	0.185	3.81260509411388e-62
RABAC1	2.17850568664683e-105	0.435672954896623	0.106	0.043	5.44430356149909e-101
PAIP2	2.18358614881361e-58	0.435438652805702	0.217	0.158	5.45700014450009e-54
SON	3.36318074711872e-71	0.435185642109555	0.349	0.285	8.40492500512439e-67
EVI2A	1.4078455956385e-70	0.433417828268412	0.208	0.141	3.51834692806017e-66
HERC5	2.82762672514149e-26	0.433176371902859	0.162	0.128	7.0665219488011e-22
SLC9A3R1	1.40701975183451e-87	0.432707348523436	0.139	0.073	3.51628306180962e-83
ATF6	1.08926661379281e-66	0.432038304169091	0.138	0.081	2.72218619452962e-62
CSF3R	0	0.430174049656654	0.935	0.869	0
MARF1	1.15403336584173e-58	0.429594483001366	0.146	0.091	2.88404478457506e-54
PSMA3-AS1	1.07077336983754e-66	0.427577112051682	0.154	0.094	2.67596972856099e-62
ZNF394	8.56547227620151e-86	0.427549025881871	0.138	0.073	2.14059717654552e-81
ANKRD13D	6.0321488893453e-104	0.426317060884679	0.117	0.051	1.50749432893628e-99
OS9	5.1942040238898e-67	0.424622675590218	0.16	0.101	1.2980835276103e-62
MLKL	4.27743071992415e-54	0.423196826875517	0.123	0.074	1.06897271121624e-49
DOCK5	1.33572101945563e-80	0.422885646744289	0.247	0.172	3.33810039972155e-76
PSMB8-AS1	6.5794826086565e-65	0.422736966821055	0.103	0.054	1.64427849872935e-60
OSBPL11	3.92023670970547e-74	0.422082064801359	0.102	0.049	9.79706356122494e-70
TBC1D14	4.38588604307299e-83	0.420832784244614	0.104	0.048	1.09607678102437e-78
RCSD1	2.31644852740721e-71	0.420511412157482	0.122	0.066	5.78903651484335e-67
ABHD5	1.21900401975583e-55	0.419079578870977	0.14	0.088	3.04641294577178e-51
CCDC186	1.15982236512797e-43	0.418847139608887	0.131	0.086	2.8985120726913e-39
EIF4G3	4.93956024961837e-44	0.418361694370457	0.147	0.101	1.23444550198213e-39
MIA3	6.64933281435005e-44	0.417590664592876	0.111	0.069	1.66173476363422e-39
AP5B1	1.98025703284348e-54	0.416678923374148	0.148	0.096	4.94886035077915e-50
C20orf24	4.71120340784513e-82	0.416579793406821	0.221	0.147	1.17737684365458e-77
PISD	1.21625394728992e-78	0.415399909051268	0.116	0.058	3.03954023967224e-74
AKNA	1.92427940675641e-73	0.414143329882559	0.172	0.106	4.80896666542493e-69
MKNK2	3.03255966558342e-78	0.413572839877605	0.165	0.098	7.57866986025952e-74
CD37	2.86667628037274e-85	0.413372499914759	0.366	0.295	7.16411069227951e-81
MLF2	8.42267394237825e-73	0.412895788823631	0.155	0.093	2.10491044493975e-68
AMPD2	6.73760009293515e-98	0.411099411336207	0.109	0.047	1.68379363922542e-93
SNX18	1.03064841327736e-41	0.410534024321063	0.101	0.062	2.57569344962146e-37
PDCD4	2.70619348217035e-61	0.409986651758441	0.13	0.077	6.76304813129192e-57
HNRNPD	8.85056006342072e-72	0.408674923106711	0.151	0.09	2.21184346544947e-67
AC004687.1	3.59549162266041e-71	0.408399484665151	0.176	0.111	8.98549311419064e-67
PTPN6	3.94062502269814e-59	0.404333382610943	0.287	0.23	9.84801599422491e-55
CTBS	1.7590009325861e-35	0.404157687082348	0.194	0.152	4.39591923062593e-31
GSN	4.28958215518733e-65	0.403565402354201	0.115	0.063	1.07200947640287e-60
ATP5F1E	2.52735462020888e-180	0.402264244281817	0.619	0.526	6.316111931364e-176
WDFY3	5.95038773763051e-37	0.400669493460763	0.154	0.113	1.48706139951124e-32
TBXAS1	1.22150376508646e-69	0.397811113241968	0.116	0.062	3.05266005932756e-65
IRF1	2.18071403575781e-304	0.397752913186994	0.722	0.576	5.44982244676235e-300
SEMA4A	9.13327268349023e-58	0.396506797749138	0.12	0.07	2.28249617633104e-53
RPS3	4.5486309822471e-114	0.395549228289502	0.279	0.181	1.13674836877337e-109
GBP2	1.3166090792127e-145	0.394858920675042	0.616	0.554	3.29033774986047e-141
UQCR11	1.55049995510841e-61	0.39452571679147	0.169	0.11	3.87485443781143e-57
PARP9	2.45520822507517e-41	0.392973839332608	0.377	0.346	6.13581087528536e-37
RAC1	1.32987602425487e-58	0.392912894980548	0.267	0.205	3.32349317221535e-54
HLA-E	0	0.392617463741455	0.927	0.895	0
GNLY	2.26637903000684e-137	0.390890777705017	0.117	0.041	5.6639078338901e-133
MPHOSPH8	5.38770464707313e-50	0.390865364232199	0.11	0.065	1.34644126835005e-45
IL6R	2.26108754410091e-68	0.38976110087418	0.306	0.238	5.65068388146258e-64
HNRNPA0	1.79452707453204e-72	0.388971988241307	0.116	0.061	4.48470261196301e-68
UTRN	2.67626604928217e-44	0.388074042615097	0.123	0.079	6.68825648376106e-40
KMT2C	4.2286646344528e-22	0.386972348610573	0.242	0.214	1.0567855787961e-17
NUFIP2	4.23845489338125e-43	0.386782439460168	0.117	0.074	1.05923226240491e-38
GAPT	7.28388800788172e-31	0.386601040054567	0.104	0.07	1.82031645204972e-26
BCL6	8.55483689600406e-57	0.386045076582637	0.396	0.353	2.13793928868037e-52
BTN3A2	2.13710615402208e-50	0.384650195906052	0.112	0.067	5.34084198951657e-46
UNC13D	1.17921672532239e-66	0.38449801640371	0.104	0.053	2.9469805182532e-62
GDI2	1.59382023255571e-50	0.383155223906178	0.114	0.069	3.98311614317999e-46
NARF	1.37248047455974e-60	0.382922147496609	0.127	0.074	3.42996595397225e-56
PNN	8.79047873662903e-49	0.382430080688867	0.116	0.071	2.19682854107096e-44
CUL3	6.69802364573952e-62	0.382234478080317	0.103	0.054	1.67390308930676e-57
YPEL5	1.65347085865861e-55	0.381910222517469	0.319	0.265	4.13218902287374e-51
MBD2	4.26749908037163e-57	0.381492608250005	0.111	0.063	1.06649069517567e-52
GPSM3	4.27031759732056e-106	0.380542741933086	0.508	0.447	1.06719507074638e-101
ANXA1	1.46284058927155e-64	0.379611012984885	0.142	0.083	3.65578491664854e-60
APOL6	5.43830404354451e-38	0.379354451866793	0.358	0.322	1.35908656352221e-33
HMGB1	1.57522841129768e-57	0.379312843020464	0.282	0.219	3.93665332267403e-53
RBM25	1.13150961818668e-39	0.379261879564038	0.207	0.159	2.82775568681033e-35
CAMK1D	6.54620041774887e-45	0.379132741220756	0.107	0.065	1.63596094639962e-40
PSMB4	2.92009916959027e-49	0.378940950859629	0.139	0.091	7.29761983472305e-45
PARVG	5.07156903730643e-56	0.377407508329151	0.135	0.084	1.26743581811325e-51
HCLS1	1.09077467417197e-78	0.377338705604672	0.458	0.41	2.72595498822316e-74
CHST15	2.27601672920894e-47	0.377248794505871	0.217	0.165	5.68799340796606e-43
ATP5MG	1.73466803190107e-46	0.375678623647016	0.175	0.124	4.33510887852396e-42
PCBP2	6.72408365955515e-46	0.375212597906754	0.248	0.199	1.68041574735943e-41
RGL2	3.90733451062074e-69	0.375127143095149	0.117	0.063	9.76481967549228e-65
WNK1	7.14465259130704e-42	0.374219379460978	0.122	0.079	1.78552012909354e-37
LILRA6	2.42015266010353e-52	0.374164244470268	0.109	0.063	6.04820351286474e-48
SF3B1	9.08626153049603e-51	0.372388021485633	0.374	0.331	2.27074761908626e-46
SVIL	7.53091805843361e-35	0.371927690535509	0.159	0.117	1.88205173198314e-30
DDX6	1.15772295116635e-35	0.370507316136937	0.143	0.102	2.89326542725983e-31
CDC42SE2	1.90076879654448e-37	0.370118116111406	0.152	0.11	4.7502112994443e-33
TSC22D4	1.65784967340826e-47	0.370010353540161	0.149	0.1	4.14313211881457e-43
STX3	1.41515931839882e-47	0.369976303736781	0.351	0.307	3.5366246526105e-43
SRP14	2.43917167747029e-44	0.36722048822218	0.193	0.143	6.09573393916601e-40
RARA	2.79892654395136e-54	0.366792737243291	0.184	0.128	6.99479732598883e-50
CDV3	1.96961288992868e-46	0.366623399297637	0.108	0.066	4.92225957322076e-42
HCK	1.18625891903639e-84	0.364014729216906	0.459	0.399	2.96457966456385e-80
THEMIS2	5.16770136880434e-32	0.362275483694716	0.209	0.17	1.29146024907789e-27
PCMTD1	7.38172941423638e-30	0.360897951744662	0.124	0.089	1.84476799791181e-25
SLC25A3	1.85686483487708e-62	0.36084671176137	0.103	0.055	4.64049090884132e-58
IQSEC1	6.19999544175709e-31	0.360181392324164	0.184	0.146	1.54944086084951e-26
SMIM27	2.68711473483876e-50	0.359667405616337	0.125	0.076	6.71536843383555e-46
APOL1	6.98480196823369e-36	0.359522294739331	0.121	0.082	1.74557185988128e-31
COX6B1	1.44766715649616e-46	0.359467368549799	0.24	0.185	3.61786499079957e-42
PACSIN2	2.24103896258501e-38	0.358222023084868	0.139	0.097	5.60058047139619e-34
AFF1	1.27431368814677e-28	0.358009496910941	0.111	0.078	3.18463733804758e-24
HSBP1	4.0878680909605e-43	0.35790478186675	0.131	0.087	1.02159911461194e-38
TAP1	1.0056508395478e-41	0.357828285831557	0.308	0.266	2.51322201311392e-37
RAB2A	5.59922648967663e-37	0.356748896656318	0.129	0.088	1.39930269203509e-32
NCF1B	1.27977188391657e-13	0.356364395994016	0.127	0.107	3.19827791509589e-09
PNISR	7.90528754803232e-26	0.356341393027438	0.227	0.192	1.97561041112876e-21
HLA-C	0	0.354451956712915	0.934	0.934	0
NPEPPS	3.51460865494647e-36	0.353602060306377	0.113	0.075	8.78335848957671e-32
BTNL8	1.13771568245409e-44	0.351450409739346	0.106	0.064	2.84326526202102e-40
FNBP1	1.76407600539962e-38	0.351335881802945	0.137	0.094	4.40860234509419e-34
MYLIP	7.92885462713126e-49	0.350262514318978	0.174	0.121	1.98150005986637e-44
CLIC1	7.66569517922986e-91	0.350198380534321	0.508	0.453	1.91573388224134e-86
ELOB	1.01940611194619e-38	0.348457735173176	0.183	0.137	2.54759781436473e-34
DPYD	1.85917721790692e-35	0.347947515842282	0.104	0.068	4.6462697852712e-31
LAPTM4A	3.03501914793114e-52	0.347760998606475	0.157	0.104	7.58481635259472e-48
MEFV	7.9284965303845e-35	0.347669684566037	0.138	0.098	1.98141056790839e-30
IL1R2	4.26952871671751e-40	0.347439387570544	0.231	0.183	1.06699792159487e-35
GLT1D1	8.60123559852991e-43	0.347367826746619	0.208	0.159	2.14953478842861e-38
CYTH4	2.25777036772749e-59	0.347336578360729	0.301	0.239	5.64239392598778e-55
ACIN1	1.17290850766304e-38	0.347265287321636	0.125	0.084	2.93121565150071e-34
FAM53C	2.28805371339514e-35	0.343936620751834	0.126	0.086	5.71807503514579e-31
NRDC	1.050193755736e-25	0.3427846473577	0.242	0.21	2.62453921495985e-21
FLII	6.87952204004794e-52	0.342145816759914	0.105	0.06	1.71926135302838e-47
UBC	1.62803432815635e-243	0.342140935219855	0.763	0.705	4.06862058949554e-239
PAPOLA	2.93466091723351e-21	0.341536023743093	0.218	0.189	7.33401109825827e-17
ANKRD11	6.09259363892865e-46	0.341450871606854	0.103	0.061	1.52260007630466e-41
SIPA1L1	2.62912859503133e-19	0.340552080540906	0.14	0.112	6.5704552718428e-15
HECA	7.49021075546074e-28	0.339867189667477	0.107	0.075	1.87187856989719e-23
PAK1	8.51707645414078e-26	0.338153323779016	0.253	0.22	2.12850257665432e-21
SNX6	2.15702935803541e-20	0.337177726396198	0.121	0.093	5.39063206866628e-16
BTN3A1	2.05070084660621e-31	0.33705714710223	0.107	0.072	5.12490648575359e-27
CATIP	6.68775907438641e-37	0.33679576666777	0.116	0.076	1.67133787027991e-32
PGGHG	2.25907656698608e-47	0.334793409361547	0.137	0.09	5.64565824855492e-43
IFI44L	0.0479743817935768	0.334594846937429	0.132	0.132	1
UBE2J1	1.74565741635136e-21	0.334443300539761	0.168	0.138	4.36257244920369e-17
SH3GLB1	1.07241723775881e-49	0.334347208982005	0.348	0.297	2.68007791888303e-45
NDUFA1	4.834358205869e-33	0.334325309914722	0.202	0.159	1.20815445922872e-28
RPS12	1.68596218145441e-101	0.334080810616599	0.214	0.127	4.21338808767273e-97
MBD6	1.70258493186329e-37	0.333625315697019	0.158	0.114	4.25493000321954e-33
VAMP3	8.11544371385363e-19	0.333123898167913	0.113	0.087	2.02813053852916e-14
TRIM25	1.52495979571713e-25	0.332979802283267	0.195	0.161	3.81102702547669e-21
DAZAP2	2.27539588147783e-78	0.33155440546595	0.536	0.503	5.68644184740124e-74
CSF2RA	2.06518812121742e-24	0.329506049153834	0.106	0.077	5.16111163373445e-20
PRR13	5.74342535557401e-56	0.328438637101627	0.4	0.354	1.4353394306115e-51
CCL5	2.82980895960138e-112	0.328056546960922	0.135	0.06	7.0719755709398e-108
SFPQ	1.38450058310786e-45	0.327804697056542	0.112	0.068	3.46000540724485e-41
OSBPL2	1.45657538519643e-19	0.327165071084341	0.128	0.1	3.64012754514439e-15
LILRA5	2.4977165489035e-44	0.32543869218493	0.204	0.152	6.24204342736473e-40
UIMC1	9.84985797610151e-46	0.323881055368749	0.108	0.065	2.46157800680753e-41
DBNL	1.55729818317247e-27	0.323702542225601	0.152	0.116	3.89184388956633e-23
RPL11	1.76197170040033e-90	0.323021933054257	0.256	0.168	4.40334347647047e-86
DIAPH1	2.93969379696903e-29	0.322774471520649	0.106	0.073	7.3465887680053e-25
ARID3A	2.81414574881953e-28	0.321986937498026	0.104	0.071	7.03283164087488e-24
RNF167	1.6047914411633e-47	0.320313437622626	0.116	0.071	4.0105342906112e-43
SEMA4D	1.09085633407272e-19	0.31854336458541	0.203	0.176	2.72615906448114e-15
ZNF281	8.61504279971646e-14	0.318107891093521	0.141	0.119	2.15298534607714e-09
PSME1	4.63415796862793e-43	0.318067828706397	0.399	0.364	1.15812241793981e-38
STX7	2.95402286636654e-27	0.318064443398804	0.132	0.097	7.38239854533662e-23
SUPT4H1	3.47585140215933e-28	0.317273887356613	0.153	0.116	8.68650023913637e-24
RBM23	1.29493966528328e-26	0.316288685874884	0.124	0.091	3.23618371750945e-22
USP15	4.55427979581653e-46	0.315713727590384	0.567	0.559	1.13816006377251e-41
CAPZA2	2.39778489411605e-11	0.315094657889179	0.241	0.23	5.99230422888542e-07
RASA2	7.57366178885353e-22	0.313558926756007	0.113	0.084	1.89273381765239e-17
PTEN	2.50954994209929e-44	0.31312191104627	0.385	0.34	6.27161626030033e-40
RPL37	1.54441795040135e-71	0.313096250038072	0.377	0.305	3.85965489984801e-67
MEF2A	4.30348482234943e-19	0.312526474774498	0.126	0.098	1.07548389195335e-14
LRRC25	4.13552038755763e-30	0.312507155717149	0.158	0.12	1.03350790005453e-25
RALY	8.28468606258171e-44	0.312036756432441	0.109	0.067	2.0704258938998e-39
SLC12A6	1.75946819980385e-16	0.311975977999087	0.185	0.161	4.3970869781298e-12
RBCK1	4.42335214151526e-30	0.311141758406821	0.152	0.114	1.10543993368608e-25
WARS	1.99268897103497e-10	0.310409906897435	0.22	0.205	4.97992900751349e-06
YME1L1	6.18005584822123e-10	0.31032410131871	0.209	0.196	1.54445775702897e-05
FOSB	3.42051434088904e-25	0.309880884115183	0.114	0.083	8.54820738931579e-21
DOCK2	6.33756300793575e-29	0.309825070903995	0.142	0.106	1.58382037131322e-24
PRELID1	2.11794088688033e-35	0.306792060963553	0.157	0.115	5.29294607040263e-31
ARPC3	2.02840547482036e-60	0.306588628323794	0.548	0.532	5.06918812212357e-56
RAB10	1.60945103163741e-21	0.306362295771928	0.112	0.083	4.02217907316504e-17
IFIT3	5.13705657907752e-64	0.306126072873768	0.57	0.517	1.28380180967726e-59
NR3C1	7.19255706097152e-27	0.30558363297831	0.114	0.081	1.79749193510739e-22
MAT2B	1.09726129660371e-17	0.30550028358342	0.11	0.085	2.74216570634233e-13
EIF2AK2	2.37749052251802e-09	0.30513943435413	0.279	0.273	5.94158656482479e-05
ARAP1	1.5110207518122e-29	0.30351479431976	0.17	0.132	3.77619196085386e-25
KDM2A	1.12756520165309e-28	0.303017338169787	0.128	0.093	2.81789819545124e-24
NBR1	1.34480707637411e-26	0.302986852861127	0.104	0.072	3.36080736456655e-22
RPS20	1.6321755559051e-62	0.302826446633739	0.177	0.115	4.07896993176245e-58
PJA2	1.35022631450132e-08	0.3026590569527	0.22	0.209	0.000337435058257026
SERINC3	4.51113548195669e-18	0.302346042796318	0.125	0.1	1.1273778682958e-13
ELF2	1.15043739949428e-15	0.302314245614859	0.134	0.11	2.87505810507615e-11
BRD2	2.16268278620381e-29	0.302013720722014	0.225	0.186	5.40476055100193e-25
NFIL3	8.6279210111364e-34	0.301771622614202	0.24	0.196	2.1562037398931e-29
PPIG	5.49522599245346e-15	0.30166008064097	0.107	0.084	1.37331192777404e-10
TRIB1	3.94354703721858e-33	0.301287832176397	0.374	0.345	9.85531840071295e-29
IFITM2	0	0.299918510665278	0.997	0.981	0
STXBP3	5.67242007188583e-18	0.299088707329125	0.113	0.087	1.41759450016499e-13
WDR1	3.4888882254079e-15	0.298873822810145	0.151	0.128	8.71908056411689e-11
RTF1	1.03549599359372e-24	0.29879923526835	0.107	0.076	2.58780803759007e-20
DAPP1	5.68250632563649e-17	0.298382685859541	0.241	0.216	1.42011515583981e-12
C6orf62	1.31983072555505e-18	0.29694794791119	0.147	0.12	3.29838896623463e-14
IRF2	5.37775966036406e-11	0.295140398413362	0.238	0.223	1.34395591672158e-06
ZNF638	7.36428890069092e-17	0.294472322476516	0.101	0.077	1.84040943917167e-12
CHMP3	3.35254697725151e-16	0.294235315090698	0.108	0.085	8.37835015084926e-12
RPL27	2.08801116126949e-57	0.294172120916039	0.209	0.145	5.21814869312859e-53
TRIM21	4.60325129190258e-12	0.292576969691579	0.122	0.103	1.15039853035937e-07
RBBP6	5.04531506771215e-15	0.289947703172121	0.13	0.106	1.26087468857194e-10
STAT1	1.18703593395185e-21	0.289433914153577	0.432	0.428	2.96652150253906e-17
EGR1	4.63153015477475e-68	0.289017190596442	0.306	0.228	1.15746570097976e-63
FOXO3	2.66726333307754e-14	0.288744995089485	0.102	0.08	6.66575779569409e-10
CHD4	1.85152146892691e-22	0.28862593369881	0.154	0.122	4.62713730299525e-18
USP34	8.71662148962514e-17	0.288584149923648	0.115	0.091	2.17837087647222e-12
RPL31	2.32231909412113e-79	0.288494879957454	0.285	0.201	5.80370764811811e-75
ITPRIP	1.51700472869553e-18	0.288163802691303	0.146	0.119	3.79114651748301e-14
CLK1	6.87674272111924e-24	0.288075297284134	0.313	0.289	1.71856677343491e-19
PIAS1	2.61822528986453e-11	0.287776463682174	0.153	0.133	6.54320682190045e-07
IFITM1	1.56851935172511e-10	0.286993092197136	0.304	0.303	3.91988671189622e-06
COMMD6	6.14747868183034e-34	0.285251614745571	0.103	0.067	1.53631639737622e-29
RAB1B	1.3095517797616e-31	0.28418480820131	0.105	0.07	3.27270085280223e-27
STK40	2.73482742531859e-16	0.28376710060362	0.152	0.127	6.83460721861368e-12
ABI1	3.58140197014532e-14	0.283580895913723	0.132	0.109	8.95028166359017e-10
TRAFD1	2.93477563891802e-11	0.28271210365842	0.108	0.09	7.33429779922001e-07
CAPZA1	9.17159683767375e-12	0.282567197173005	0.299	0.293	2.29207376570305e-07
TMBIM4	3.64365199474274e-16	0.282454891219633	0.108	0.085	9.10585070006158e-12
TPM3	7.03665209170988e-64	0.280830474485505	0.578	0.548	1.75852972423922e-59
UQCRB	7.91382583241427e-22	0.279221018640182	0.134	0.103	1.97774421377865e-17
GOLGB1	3.35083309878251e-13	0.27803117831657	0.156	0.133	8.37406699716737e-09
RPL37A	1.12729205155294e-65	0.277987015252513	0.202	0.134	2.81721556603596e-61
STAT2	2.50900809167876e-05	0.276516933619194	0.184	0.178	0.62702621219144
ITSN2	1.59682713173659e-09	0.276070644599152	0.233	0.219	3.99063068492292e-05
RBM5	8.32456163859629e-13	0.275140443331112	0.125	0.104	2.0803911991016e-08
RPS29	2.0683992798751e-85	0.274984849105803	0.419	0.332	5.16913664033585e-81
SHOC2	9.55729623456491e-05	0.274850293916015	0.266	0.271	1
ATP6V0B	7.10490626527296e-37	0.274475631900946	0.469	0.453	1.77558712475437e-32
VNN3	1.56941156558731e-15	0.274211368325809	0.118	0.094	3.92211644355924e-11
RAD23B	4.05602497085966e-17	0.274034612761411	0.12	0.095	1.01364120046754e-12
RPS23	2.0604793226376e-63	0.271725519846972	0.163	0.101	5.14934387520362e-59
FFAR2	6.36166553347007e-128	0.271508562151254	0.608	0.513	1.5898438334695e-123
RPL23A	7.0476259046088e-60	0.271396906905592	0.162	0.102	1.76127218982079e-55
TMEM59	3.99559029523752e-13	0.2673842153124	0.182	0.16	9.98537970682808e-09
ZFAS1	6.9730385948225e-17	0.266615532969188	0.194	0.167	1.74263207523209e-12
GGNBP2	1.73758442724201e-14	0.265573527282059	0.103	0.081	4.3423972421205e-10
PTPRJ	7.28638460466047e-14	0.264571157064806	0.153	0.13	1.8209403765507e-09
RPS3A	1.89537679797622e-54	0.264021256773709	0.217	0.154	4.73673615582238e-50
ATP11B	5.61177230986138e-13	0.263640889847477	0.115	0.094	1.40243801795746e-08
EHBP1L1	9.73358191354188e-22	0.263039535274076	0.155	0.124	2.43251945601325e-17
SBNO2	9.96939901333545e-21	0.261939820098719	0.175	0.145	2.49145250742266e-16
ZNFX1	0.00319567648643283	0.261685054100739	0.192	0.193	1
PSENEN	4.09135409463575e-15	0.261481401884579	0.129	0.105	1.02247030179042e-10
THRAP3	2.23934762861041e-09	0.259419160412242	0.141	0.125	5.59635365866027e-05
TAX1BP1	2.74911084850633e-08	0.258154566608575	0.271	0.264	0.000687030292150216
NABP1	1.51887536922519e-13	0.257182959097546	0.326	0.318	3.79582143523067e-09
MYL6	1.92923582168592e-108	0.256640714308523	0.709	0.684	4.82135324197529e-104
ECE1	7.72559268341983e-14	0.255429842524498	0.241	0.222	1.93070286751345e-09
RAB11A	4.83233929583455e-13	0.254766918790285	0.116	0.095	1.20764991342201e-08
FGR	3.74704844163575e-144	-0.250074397028105	0.368	0.541	9.3642487604919e-140
RELA	6.42210698266322e-103	-0.250540542344918	0.066	0.14	1.60494875603737e-98
HIVEP1	5.07590017358516e-125	-0.253327877528866	0.041	0.111	1.26851821238067e-120
ZC3H7A	2.84322364112881e-112	-0.255508592509655	0.053	0.125	7.10550020154501e-108
UPP1	3.34139340757015e-113	-0.258832864562829	0.123	0.224	8.35047626485857e-109
HNRNPF	1.83878572929309e-102	-0.260115533004469	0.102	0.19	4.59530941607637e-98
B2M	0	-0.263696562962497	0.999	0.998	0
JOSD1	1.67124016900116e-125	-0.264412771820621	0.041	0.111	4.1765963063508e-121
ADAM17	6.80321008320432e-138	-0.267250245503262	0.062	0.149	1.70019023189359e-133
CD58	3.19914428633663e-158	-0.270227558322323	0.099	0.213	7.99498148598387e-154
TMEM258	1.74704598693825e-55	-0.272610556246134	0.064	0.114	4.36604262595737e-51
KRAS	4.72322997889448e-136	-0.273610535782171	0.065	0.152	1.18038240402552e-131
GBP3	1.84963579694717e-80	-0.273834109553231	0.064	0.126	4.62242482015067e-76
MT-CO1	4.47427671917507e-28	-0.274924727823352	0.359	0.319	1.11816649488904e-23
PHF11	3.77873211103695e-141	-0.27521424239204	0.134	0.252	9.44342941869245e-137
G0S2	9.65803733502594e-203	-0.275321677043384	0.781	0.945	2.41364011039633e-198
SSR2	1.70077985528412e-88	-0.276391821295469	0.09	0.166	4.25041893634054e-84
GRAMD1A	1.68758126732611e-111	-0.278563142788146	0.097	0.187	4.21743434517467e-107
STK10	1.18776310357318e-173	-0.281493328709811	0.199	0.354	2.96833877213972e-169
CWC25	3.55021389158411e-163	-0.283060888462396	0.137	0.267	8.87233953645786e-159
RSRC2	9.56514481468286e-125	-0.283670712231033	0.111	0.212	2.39042534063739e-120
MTF1	8.17378155390079e-129	-0.286435552206698	0.065	0.149	2.04270974813535e-124
YWHAE	1.67969508584679e-121	-0.286456456699523	0.045	0.116	4.1977259890397e-117
SAFB	2.70946566926873e-131	-0.287125286537798	0.066	0.152	6.77122565406947e-127
CTSB	5.03245938443603e-95	-0.287206512220122	0.087	0.165	1.25766192476441e-90
CHMP2A	4.50329812152997e-176	-0.287349777400723	0.26	0.432	1.12541923355155e-171
PLSCR1	8.4674217910229e-188	-0.287359419706112	0.336	0.525	2.11609337979453e-183
OSER1	1.72612701087383e-111	-0.289541975634443	0.123	0.221	4.31376401287478e-107
GBP4	2.17834385397038e-148	-0.289579137684638	0.161	0.289	5.44389912545738e-144
HSPA9	7.54799891280075e-127	-0.29027682293499	0.036	0.104	1.88632040829804e-122
ITGAX	1.23629235774372e-166	-0.290407952270744	0.386	0.567	3.08961823123732e-162
RPS28	1.67398395473914e-68	-0.293320271827659	0.173	0.256	4.18345330128858e-64
CEACAM1	1.90369579902174e-126	-0.294264067948594	0.087	0.181	4.75752617133522e-122
PSTPIP2	1.29843127707957e-167	-0.296190344962173	0.202	0.353	3.24490960454954e-163
CARD19	4.31465061221843e-120	-0.296215600321015	0.039	0.105	1.07827433449951e-115
SNX10	6.30765516316244e-108	-0.296228948301394	0.323	0.46	1.57634610182593e-103
AC015912.3	1.39755030193488e-61	-0.297408642339141	0.104	0.169	3.49261795956546e-57
NEU1	1.12471353193043e-129	-0.298235396631226	0.044	0.117	2.81077158764733e-125
NOP10	5.84368836236892e-150	-0.298531754698352	0.333	0.498	1.46039615863962e-145
ADPGK	1.04492837130264e-142	-0.301138903246583	0.052	0.134	2.61138049272243e-138
IFIH1	6.75231270246128e-179	-0.302466770034141	0.164	0.308	1.6874704674721e-174
COX17	4.86066139293647e-111	-0.302569166226096	0.046	0.113	1.21472788870875e-106
UBE2B	9.74101397312343e-201	-0.304258113720731	0.399	0.599	2.43437680202328e-196
PTPN12	1.54738186758849e-182	-0.304408257497063	0.152	0.296	3.86706202529038e-178
LGALS8	8.60502913775698e-140	-0.305262837361762	0.088	0.187	2.15048283181685e-135
OSGIN2	3.4243958705284e-140	-0.307250115725027	0.076	0.17	8.55790772003753e-136
CHD2	5.89911137915928e-179	-0.308754548591417	0.186	0.337	1.47424692476569e-174
C6orf106	1.77477613901848e-136	-0.309525655245881	0.033	0.101	4.43534304902108e-132
UBAP2L	1.03394204367006e-158	-0.311842806932422	0.036	0.115	2.58392456133586e-154
PCBP1	3.65287533643067e-194	-0.312737656154238	0.339	0.532	9.1289007532739e-190
NGLY1	3.49900662939772e-151	-0.315326515669964	0.033	0.107	8.74436746752784e-147
NEAT1	1.16496606894363e-178	-0.316965316969342	0.736	0.865	2.91136670289704e-174
TDP2	6.90860381225784e-129	-0.3180201674922	0.185	0.309	1.72652917872136e-124
AC245128.3	4.61005478535358e-169	-0.320822487041434	0.207	0.359	1.15209879140771e-164
ZMIZ1	2.82073865085397e-173	-0.323367182747126	0.052	0.146	7.04930796234916e-169
PIK3R5	2.0774269970507e-190	-0.32354825332752	0.086	0.205	5.19169780832941e-186
TM9SF3	4.15908940227064e-141	-0.324530120853104	0.034	0.104	1.03939803252146e-136
STAT3	8.03559447752325e-220	-0.327100634679553	0.299	0.495	2.00817541587784e-215
NSMAF	3.64835678037616e-146	-0.328881490423611	0.075	0.17	9.11760842983807e-142
SLC15A4	1.05034661650921e-173	-0.331780433185293	0.085	0.197	2.62492122931816e-169
TNFSF14	2.52050125986634e-171	-0.331889228086188	0.095	0.209	6.29898469853198e-167
SZRD1	2.41319404210009e-163	-0.335546177816523	0.051	0.14	6.03081323061234e-159
GPX4	4.99514592664264e-130	-0.336054852535271	0.036	0.104	1.24833691852726e-125
WDFY1	3.79606633553147e-176	-0.336092030816952	0.037	0.121	9.4867493791267e-172
OXSR1	1.35438371566288e-182	-0.343839893819259	0.045	0.138	3.38474034381309e-178
COL4A3BP	2.31523306283098e-173	-0.344436905168393	0.097	0.213	5.78599894732091e-169
MCTP1	3.40133534004208e-186	-0.347469303262382	0.08	0.194	8.50027714829917e-182
LINC01578	1.29974427408256e-161	-0.347688214248744	0.117	0.237	3.24819091535973e-157
MTHFS	1.25363633549586e-170	-0.348411074112274	0.072	0.175	3.1329625660377e-166
ACTR3	3.20018639429761e-277	-0.355413005379336	0.412	0.641	7.99758581798914e-273
CARD16	1.45957205447935e-220	-0.355600649488311	0.475	0.679	3.64761652134934e-216
FTH1P2	2.37527543057159e-254	-0.35561345826408	0.029	0.13	5.93605082854146e-250
PLEKHA2	3.45312789323368e-155	-0.356935078996069	0.076	0.174	8.62971191798029e-151
FCHSD2	2.57763417455836e-150	-0.357271811963166	0.04	0.118	6.4417655656388e-146
CMTM6	1.19157942011629e-200	-0.360330010088983	0.22	0.389	2.97787612881261e-196
FTL	0	-0.361277823377664	0.97	0.993	0
RAB32	2.8948629688948e-147	-0.36251859709175	0.089	0.19	7.23455204556498e-143
NAMPT	0	-0.364880558111525	0.966	0.969	0
FNIP1	4.96431597300114e-219	-0.364999536784047	0.109	0.249	1.24063220481272e-214
ZFYVE16	1.16349353771355e-170	-0.367805413810253	0.121	0.246	2.90768670009993e-166
UGP2	4.36123726485173e-164	-0.368148846816292	0.086	0.193	1.0899168048591e-159
CAMKK2	2.84178821541369e-200	-0.368504165645792	0.074	0.19	7.10191292914035e-196
EIF5A	5.90308663038213e-189	-0.370766478958209	0.049	0.146	1.4752403797988e-184
PAXBP1	1.26305221350362e-237	-0.374562415854001	0.019	0.105	3.1564937867669e-233
RAB7A	4.93896379501894e-236	-0.378007240288876	0.293	0.492	1.23429644201318e-231
RELB	4.93007864482346e-202	-0.37927333009707	0.038	0.131	1.23207595412783e-197
RAB5A	5.37816848951321e-231	-0.379649986973805	0.12	0.269	1.34405808721425e-226
ATP6AP1	3.162763655581e-185	-0.380210452199722	0.065	0.169	7.90406265166248e-181
IL1RAP	3.52798458906761e-227	-0.382837132965851	0.082	0.213	8.81678628653886e-223
FTH1P11	1.6238915133086e-295	-0.382852389459155	0.021	0.124	4.05826728090952e-291
PDE4B	4.29554788433756e-142	-0.383447325816968	0.15	0.271	1.0735003717748e-137
SMIM29	1.84469884395275e-176	-0.384000182808751	0.029	0.106	4.61008688092232e-172
NFKB2	5.29788269174623e-204	-0.385262965499757	0.088	0.212	1.3239938634943e-199
HPCAL1	7.70425887399476e-125	-0.385699246023137	0.046	0.118	1.92537133520003e-120
EPG5	2.94040543199987e-208	-0.387233747177982	0.031	0.12	7.34836721511088e-204
PDXK	1.49855005574518e-192	-0.388270063712014	0.038	0.128	3.74502644431277e-188
DHX40	5.23587601789024e-185	-0.389372933499803	0.032	0.116	1.30849777563095e-180
SPPL2A	1.75167198594933e-219	-0.391332562418816	0.051	0.158	4.37760346008597e-215
PLEKHF2	6.46608377506332e-191	-0.394572287614765	0.049	0.146	1.61593899622607e-186
ZNF438	1.86457854095788e-205	-0.395666992633635	0.067	0.179	4.65976823170783e-201
SOCS3	2.78754641347973e-153	-0.395804332778041	0.132	0.251	6.9663572419272e-149
SRP54	1.08908367822207e-232	-0.400481919410878	0.048	0.158	2.72172902024477e-228
PKM	2.00117711152339e-202	-0.405276542868467	0.046	0.145	5.0011417194081e-198
HM13	9.89375462459185e-183	-0.405490306894242	0.08	0.191	2.47254821823175e-178
CASP5	2.14284732157128e-142	-0.405669278061304	0.069	0.159	5.35518974133878e-138
RNF13	1.95735044203215e-264	-0.40819457446131	0.246	0.446	4.89161448968254e-260
FAM177A1	1.1996336891211e-209	-0.40841455190401	0.082	0.205	2.99800455248254e-205
N4BP1	2.10235490361954e-179	-0.409655804159458	0.205	0.355	5.25399513963559e-175
NFKBIE	1.20381439333218e-228	-0.411801823110502	0.022	0.109	3.00845255037644e-224
EAF1	1.31325977215344e-231	-0.412017473524239	0.022	0.109	3.28196749658865e-227
GLA	1.29044587760489e-222	-0.415003133310542	0.032	0.126	3.22495329272237e-218
DSE	1.06541277411632e-226	-0.417509786793955	0.043	0.147	2.66257306379409e-222
SERP1	3.93103182435286e-217	-0.418035585498535	0.213	0.385	9.82404163224024e-213
BCL3	3.9046345885912e-229	-0.41844170351173	0.167	0.331	9.75807230034827e-225
ISG15	1.78433909046751e-259	-0.421953308000417	0.381	0.606	4.45924182098736e-255
SRSF3	1.68423744707592e-220	-0.423373879351242	0.135	0.284	4.20907780398743e-216
TNFRSF1B	7.30186242754247e-194	-0.425944865139207	0.31	0.477	1.82480843926714e-189
ALOX5AP	2.77213586917482e-223	-0.426067368442211	0.618	0.777	6.92784475065479e-219
NFKBIZ	1.17971030822762e-190	-0.426222824701207	0.555	0.716	2.94821403129164e-186
MT-TL1	4.2268147260062e-215	-0.429620449071519	0.028	0.117	1.05632326817621e-210
IFNGR1	5.92371395162485e-270	-0.431444579909126	0.202	0.394	1.48039535365057e-265
MAP3K13	1.64554773326648e-221	-0.432605800994215	0.038	0.136	4.11238834020625e-217
NBPF19	6.97772611352159e-262	-0.432996432368094	0.031	0.135	1.74380353303018e-257
HSP90AA1	2.0495931463478e-89	-0.433459187130685	0.326	0.449	5.12213823203779e-85
DNAJB1	6.84944654638628e-60	-0.434784974801027	0.116	0.184	1.7117451864074e-55
TNFRSF14	2.29954487983293e-275	-0.439579139107942	0.119	0.283	5.74679260919048e-271
CD53	0	-0.443817657146419	0.457	0.69	0
ZNF292	2.49001137106665e-285	-0.444624969417514	0.128	0.298	6.22278741743267e-281
CCNG2	6.36533430974639e-201	-0.44565762871372	0.091	0.213	1.59076069734872e-196
G3BP2	5.58397024448302e-240	-0.446286936635391	0.062	0.183	1.39549000379875e-235
CIR1	8.64620140060637e-219	-0.450373916978743	0.297	0.482	2.16077219202554e-214
MLLT6	3.30884528399684e-280	-0.452305294276678	0.043	0.162	8.26913524923649e-276
NDRG1	5.89598996990235e-191	-0.452309126352939	0.034	0.12	1.4734668533783e-186
C1orf43	1.06241061807241e-215	-0.45445326062292	0.066	0.181	2.65507037562476e-211
ABCF1	2.00039520204756e-235	-0.464071801061609	0.028	0.122	4.99918764943706e-231
AMPD3	3.77726689658636e-243	-0.465985436065417	0.029	0.125	9.43976770125897e-239
RSAD2	1.45259250353859e-130	-0.466225046591111	0.253	0.39	3.6301739255933e-126
LAMTOR3	5.17195540490966e-268	-0.466881115702091	0.077	0.216	1.29252337524097e-263
RRAGC	1.65275923978338e-257	-0.473970729294722	0.03	0.133	4.13041061614264e-253
PIM1	3.75233554845613e-224	-0.476798841313278	0.097	0.231	9.37746176914671e-220
ATP2B1	8.64164441252441e-187	-0.477929777737079	0.172	0.314	2.15963335513397e-182
RHEB	1.40719527812527e-280	-0.477984267515686	0.016	0.111	3.51672171956287e-276
DENND4A	2.91925351147345e-281	-0.478021586316411	0.023	0.125	7.29550645052329e-277
MIR3945HG	4.19221833461026e-186	-0.481326147181219	0.072	0.18	1.04767728400245e-181
GTF2H1	6.66970059643981e-258	-0.481653741963982	0.018	0.107	1.66682487605627e-253
PER1	2.75040009664175e-301	-0.481912300044348	0.017	0.117	6.87352488151739e-297
DRAM1	3.20913278760622e-266	-0.485302908272259	0.02	0.115	8.0199437495067e-262
PITPNA	8.5629155112509e-289	-0.48768543411371	0.071	0.212	2.13995821541671e-284
ATP6V1B2	0	-0.489946992741738	0.191	0.411	0
RAB8B	0	-0.490716733731805	0.149	0.366	0
CSGALNACT2	5.28246657392794e-306	-0.496253236744733	0.135	0.315	1.32014122149033e-301
TRPM7	1.00148071296345e-299	-0.499272689600336	0.01	0.101	2.50280044976695e-295
UBE2E1	0	-0.499330144121801	0.016	0.118	0
SIRPA	0	-0.499356637498019	0.182	0.394	0
SKIL	1.10598585620702e-306	-0.499906754174582	0.077	0.228	2.76396925324696e-302
GPR108	3.67356754090093e-283	-0.500547002007886	0.055	0.183	9.18061264146552e-279
AL139246.5	6.63723568858253e-273	-0.502769228454375	0.017	0.109	1.65871157093366e-268
NFKB1	0	-0.50395172642199	0.058	0.205	0
TPP1	5.00125768817468e-294	-0.507800062789584	0.06	0.195	1.24986430885173e-289
M6PR	1.48735426132373e-286	-0.509305756549142	0.015	0.109	3.71704703447413e-282
TMEM140	0	-0.509568224883982	0.162	0.36	0
PNPLA8	0	-0.509649615049887	0.086	0.255	0
CD68	0	-0.510439930041928	0.009	0.102	0
SLC15A3	0	-0.510538114314173	0.119	0.298	0
TLR2	0	-0.511760135675817	0.178	0.409	0
CYBB	0	-0.51363043565961	0.145	0.334	0
GNA13	0	-0.513784823430936	0.124	0.31	0
AFF4	0	-0.514533082541411	0.054	0.196	0
FTH1P20	0	-0.514643567235353	0.043	0.195	0
ARHGDIA	0	-0.516216833727607	0.149	0.346	0
ARF1	0	-0.517373102374545	0.203	0.427	0
ZNF316	0	-0.520216945718632	0.021	0.134	0
IFNGR2	0	-0.520951519908781	0.241	0.478	0
BID	0	-0.5231885693723	0.17	0.382	0
B3GNT5	0	-0.528268675543132	0.059	0.201	0
IER5	4.52197498804938e-303	-0.532328492275677	0.08	0.231	1.13008676926342e-298
EXOSC4	9.32275117690637e-229	-0.537570164005735	0.038	0.137	2.32984874662067e-224
PATL1	0	-0.538149996434372	0.08	0.248	0
TREM1	0	-0.545479488834598	0.48	0.741	0
PTGER4	0	-0.551584917419351	0.027	0.146	0
AL031316.1	0	-0.55166768488556	0.028	0.145	0
HIVEP2	0	-0.553911491686767	0.053	0.198	0
FAM50A	0	-0.556302445443625	0.016	0.131	0
NUP58	0	-0.557207116386035	0.068	0.235	0
DARS	0	-0.557538312173387	0.015	0.124	0
PTMA	2.3863118872404e-158	-0.557808428419494	0.096	0.2	5.96363203740247e-154
MORF4L2	0	-0.558728085598827	0.069	0.228	0
TAGAP	0	-0.560098869970945	0.247	0.488	0
ATP6V1E1	0	-0.560753215169686	0.092	0.258	0
CD82	0	-0.564065612640107	0.15	0.353	0
KCNAB2	0	-0.572155977969009	0.029	0.159	0
TNF	0	-0.573227872412115	0.01	0.103	0
FTH1P10	0	-0.573674696897985	0.059	0.258	0
RYBP	0	-0.575052987979971	0.092	0.269	0
ZC3H12A	0	-0.578247684866409	0.042	0.188	0
ATP2B1-AS1	1.67274067754078e-242	-0.581018006506042	0.107	0.249	4.18034622724215e-238
FTH1P8	0	-0.581184460143286	0.039	0.212	0
WASHC2A	0	-0.582908645352573	0.027	0.145	0
RAB1A	0	-0.582964998599161	0.142	0.37	0
TBC1D15	0	-0.586966122157498	0.053	0.21	0
HK2	0	-0.588760138912953	0.037	0.166	0
ATP13A3	0	-0.589634482559209	0.016	0.123	0
GPR84	0	-0.590447945411493	0.01	0.118	0
VPS26A	0	-0.594256003465249	0.039	0.179	0
MALAT1	0	-0.594723586217325	1	1	0
SLC20A1	0	-0.59619475805567	0.033	0.152	0
NPC2	0	-0.597432722457364	0.226	0.469	0
ATP6V1G1	0	-0.599974975782785	0.164	0.402	0
NFKBIA	0	-0.603303628245706	0.739	0.929	0
TBK1	0	-0.60755192636937	0.057	0.225	0
TGM3	7.43045557046976e-304	-0.608193774665651	0.015	0.113	1.8569451516161e-299
CFDP1	0	-0.612617080240071	0.017	0.124	0
PPP1R15A	0	-0.613441350642246	0.523	0.78	0
HSP90AB1	1.33084296245438e-177	-0.61592539622729	0.035	0.117	3.32590964746975e-173
ESCO1	0	-0.616355936466268	0.038	0.176	0
ARL8B	0	-0.61915457231177	0.025	0.158	0
DNAJC8	0	-0.620030446123031	0.042	0.188	0
DNAJB9	0	-0.62084155991986	0.069	0.225	0
TNFAIP2	0	-0.624859802772611	0.353	0.594	0
SPAG9	0	-0.62611201222145	0.203	0.465	0
SERPINB9	0	-0.626772879244522	0.021	0.143	0
ADCY3	0	-0.627672261057447	0.005	0.111	0
TFRC	0	-0.628034888954731	0.01	0.115	0
FOSL2	0	-0.629695657936226	0.13	0.361	0
SLC2A3	0	-0.632136991830393	0.559	0.735	0
SNN	0	-0.633098306515518	0.044	0.201	0
TANK	0	-0.63427290474309	0.176	0.437	0
AZIN1	0	-0.634625961418506	0.09	0.293	0
CPD	0	-0.634660707040713	0.18	0.43	0
DDX21	0	-0.64123731069873	0.12	0.293	0
SELENOK	0	-0.641322806415973	0.118	0.301	0
GZF1	0	-0.643350338274719	0.023	0.157	0
AC015871.5	0	-0.643457042967501	0.012	0.129	0
SCARF1	0	-0.645324994639624	0.08	0.274	0
DDIT4	0	-0.646175007019395	0.06	0.217	0
MXD1	0	-0.647383652919016	0.72	0.861	0
TRAF3	0	-0.6483386763039	0.009	0.139	0
RAB21	0	-0.650090743646417	0.081	0.283	0
STX4	0	-0.650288223509865	0.05	0.222	0
NXT1	0	-0.650338713782325	0.021	0.144	0
CCR1	0	-0.652535586546789	0.13	0.375	0
RRAGD	0	-0.652653780057017	0.034	0.177	0
CHMP2B	0	-0.653099318066815	0.126	0.352	0
TIFA	5.83609034298895e-308	-0.653119113540947	0.049	0.179	1.45849733761637e-303
C3AR1	0	-0.655673710193192	0.019	0.161	0
IRAK3	0	-0.656000418533749	0.083	0.291	0
DOCK4	0	-0.658146410596027	0.062	0.25	0
BNIP3L	0	-0.661568509939473	0.143	0.362	0
CLCN7	0	-0.662598842660692	0.008	0.136	0
GK	0	-0.665210374608974	0.258	0.532	0
SH3D21	0	-0.66629438072834	0.004	0.124	0
HNRNPC	0	-0.666656593424347	0.297	0.595	0
KATNBL1	6.03351761601788e-204	-0.667494356792041	0.105	0.23	1.50783638741903e-199
CSF1	0	-0.667833769845989	0.018	0.141	0
FLOT1	0	-0.668505358147399	0.304	0.615	0
ZFAND5	0	-0.671937765816188	0.178	0.401	0
GCH1	0	-0.67268800234799	0.033	0.191	0
ANXA5	0	-0.676663801090141	0.087	0.277	0
MECP2	0	-0.67885067934759	0.045	0.204	0
ATP6V1F	0	-0.684732726440584	0.039	0.177	0
REL	0	-0.69993206483535	0.072	0.283	0
CLIC4	0	-0.707710097332047	0.006	0.129	0
TNIP1	0	-0.708643867006191	0.212	0.498	0
ANKRD12	0	-0.71108281360871	0.282	0.571	0
CTSC	0	-0.713721195952378	0.102	0.281	0
PDIA3	0	-0.722649124041769	0.092	0.251	0
CD44	0	-0.735116157900276	0.301	0.609	0
GNPDA1	0	-0.737694139222713	0.004	0.134	0
HMOX1	0	-0.740534203427848	0.007	0.13	0
ACSL5	0	-0.743171080250348	0.016	0.168	0
CD300A	0	-0.743248547750454	0.158	0.392	0
PIM3	0	-0.754464869598376	0.13	0.39	0
EMD	0	-0.756359006732362	0.042	0.234	0
MAP1LC3B	0	-0.767779980978017	0.348	0.673	0
CD274	0	-0.77006246872358	0.065	0.264	0
IRAK1	0	-0.778010738659057	0.017	0.18	0
WASHC2C	0	-0.78880036172738	0.067	0.265	0
MIF	0	-0.809585731968827	0.01	0.177	0
NFKBID	0	-0.813171561593261	0.041	0.241	0
CXCL16	0	-0.814508024912742	0.144	0.427	0
FNDC3B	0	-0.827594607977009	0.195	0.527	0
MARCKS	0	-0.827693980722815	0.357	0.68	0
EIF4A3	0	-0.828345212725236	0.103	0.316	0
ETS2	0	-0.835481194701008	0.119	0.375	0
GABARAPL2	0	-0.840909748795874	0.183	0.451	0
PNRC1	0	-0.841296939933304	0.691	0.91	0
KDM3A	0	-0.851074726544487	0.062	0.283	0
OSM	0	-0.855949033971109	0.183	0.461	0
TFEC	0	-0.856128154528179	0.011	0.157	0
MCOLN1	0	-0.856886931291829	0.024	0.21	0
BRI3	0	-0.857617692795678	0.35	0.68	0
ATP6V1D	0	-0.860776873681026	0.054	0.272	0
ARL5B	0	-0.862390158013048	0.034	0.24	0
GAPDH	0	-0.863325635539774	0.338	0.608	0
CLEC4E	0	-0.863578492200219	0.344	0.637	0
CHMP4B	0	-0.865264084003473	0.122	0.429	0
ACAT2	0	-0.866695160220317	0.008	0.164	0
DDIT3	0	-0.866933790378096	0.18	0.453	0
CD48	0	-0.875059519708613	0.14	0.416	0
MGAT1	0	-0.889363190821234	0.082	0.292	0
PAG1	0	-0.889968961592113	0.079	0.323	0
SH3BP5	0	-0.892056448070979	0.069	0.322	0
HLA-DRA	0	-0.893509458503476	0.094	0.268	0
TPT1	0	-0.908380501524152	0.715	0.949	0
TOM1	0	-0.910898701033351	0.046	0.301	0
FCER1G	0	-0.9148716212227	0.513	0.856	0
CCDC93	0	-0.915914743696385	0.031	0.232	0
GUK1	0	-0.919700560519288	0.106	0.397	0
ASAH1	0	-0.920425739442268	0.335	0.697	0
MGLL	0	-0.920992485915366	0.002	0.137	0
LRPAP1	0	-0.924423326524965	0.107	0.295	0
MAP3K8	0	-0.924980614005904	0.048	0.271	0
CAST	0	-0.934875352444578	0.153	0.409	0
RLF	0	-0.945939424312123	0.044	0.29	0
CYSTM1	0	-0.954999486106606	0.26	0.646	0
GRINA	0	-0.962436800123931	0.237	0.627	0
RANBP2	0	-0.96398739078765	0.059	0.32	0
PLPP3	0	-0.965425910477675	0.002	0.159	0
FLNA	0	-0.972229088745743	0.067	0.311	0
IL1B	0	-0.972394777914471	0.189	0.438	0
SAMSN1	0	-0.975148718704842	0.113	0.416	0
TPM4	0	-0.982622357010299	0.118	0.417	0
PIK3AP1	0	-0.986167912174635	0.248	0.609	0
SMIM25	0	-0.98865460740158	0.367	0.737	0
ENO1	0	-0.990659352377266	0.085	0.377	0
IL18BP	0	-0.991078300177583	0.005	0.189	0
ERO1A	0	-0.992444484459176	0.049	0.291	0
SGTB	0	-0.993288632188615	0.03	0.241	0
CXCL1	0	-0.998803329850774	0.159	0.372	0
GLUL	0	-1.00357569363016	0.561	0.843	0
ZNF267	0	-1.00531738447835	0.144	0.492	0
ATP6V1C1	0	-1.00822567523697	0.058	0.315	0
BCL2A1	0	-1.01527083132175	0.702	0.924	0
ORM1	0	-1.02309332294757	0.045	0.189	0
ERBIN	0	-1.02419603055728	0.186	0.511	0
SNAPC1	0	-1.02700695983641	0.006	0.142	0
SGK1	0	-1.02752456217373	0.128	0.419	0
EML4	0	-1.03039287713888	0.095	0.432	0
TNFAIP3	0	-1.03688904817428	0.25	0.629	0
GSTO1	0	-1.03828984176705	0.082	0.341	0
P4HB	0	-1.04287608497023	0.043	0.302	0
CD63	0	-1.04834648723529	0.329	0.719	0
NFE2L2	0	-1.05089643919092	0.173	0.52	0
CD69	0	-1.05864534707843	0.049	0.227	0
HIF1A-AS2	0	-1.06241879688618	0.004	0.17	0
RIPK2	0	-1.06287457817626	0.064	0.358	0
FAM210A	0	-1.06698572972727	0.004	0.198	0
IRF2BP2	0	-1.06984618973238	0.045	0.289	0
MAPK6	0	-1.07559912744623	0.012	0.255	0
SOD2	0	-1.07913737492807	0.734	0.909	0
PLK3	0	-1.09387846170569	0.086	0.42	0
SLC3A2	0	-1.09423537789248	0.032	0.288	0
ETF1	0	-1.12016119292652	0.062	0.398	0
SLAMF7	0	-1.14370068853846	0.01	0.179	0
ZEB2	0	-1.14530623983389	0.096	0.452	0
TNFAIP6	0	-1.14879237055706	0.254	0.608	0
SLC43A3	0	-1.15685502077056	0.009	0.26	0
ICAM1	0	-1.1605281223331	0.175	0.576	0
HIF1A	0	-1.16924433454077	0.329	0.733	0
GPCPD1	0	-1.17855444990375	0.234	0.622	0
CANX	0	-1.20843692830968	0.036	0.289	0
RNMT	0	-1.21368510945657	0.018	0.262	0
PLEKHB2	0	-1.21416816899826	0.053	0.375	0
KLF10	0	-1.21797807218811	0.03	0.332	0
LIMS1	0	-1.21981239380507	0.046	0.332	0
HCAR2	0	-1.22735115022651	0.234	0.649	0
P4HA1	0	-1.22920255176599	0.015	0.267	0
CDKN1A	0	-1.24223319168626	0.013	0.281	0
SLC25A13	0	-1.24244841098108	0.008	0.276	0
PPIF	0	-1.26149550452636	0.084	0.436	0
XBP1	0	-1.27697877261554	0.02	0.271	0
WTAP	0	-1.27760690339908	0.109	0.471	0
MAFF	0	-1.28407430016844	0.117	0.518	0
LPCAT1	0	-1.29296297578562	0.048	0.411	0
CREM	0	-1.29597258725656	0.028	0.311	0
HSPA5	0	-1.29749406220074	0.243	0.507	0
RAB20	0	-1.29753814711431	0.032	0.369	0
HSP90B1	0	-1.30634302182361	0.047	0.248	0
CXCR4	0	-1.30876990919661	0.393	0.802	0
GBE1	0	-1.30972933453261	0.017	0.294	0
IER3	0	-1.31541223249071	0.325	0.761	0
IL1RN	0	-1.36035897084591	0.27	0.605	0
HES4	0	-1.36702759237408	0.006	0.198	0
PLEK	0	-1.38227786709417	0.631	0.915	0
HCAR3	0	-1.41620765540013	0.214	0.644	0
HILPDA	0	-1.41751241702854	0.004	0.24	0
SPP1	0	-1.45575442988532	0.01	0.149	0
NINJ1	0	-1.46272218849731	0.242	0.725	0
NBN	0	-1.49765053245981	0.17	0.679	0
LDHA	0	-1.50163451532678	0.066	0.452	0
CSTB	0	-1.52674418598432	0.102	0.433	0
LCP2	0	-1.56966999114909	0.379	0.845	0
RHOH	0	-1.58237953274523	0.032	0.409	0
IRAK2	0	-1.59418271382809	0.01	0.389	0
RILPL2	0	-1.59951741105741	0.154	0.635	0
PHACTR1	0	-1.60929245609635	0.164	0.705	0
IVNS1ABP	0	-1.61179546646945	0.259	0.76	0
FTH1	0	-1.61295195414103	0.976	0.987	0
PLAUR	0	-1.62864511713134	0.301	0.786	0
SQSTM1	0	-1.65296771126271	0.123	0.64	0
CCRL2	0	-1.71178516835679	0.018	0.422	0
GADD45B	0	-1.7132509229448	0.143	0.644	0
PLIN2	0	-1.81818171305529	0.02	0.285	0
TPI1	0	-1.83399034998246	0.114	0.649	0
CTSD	0	-1.88940218282113	0.222	0.735	0
RALGDS	0	-1.90047731601299	0.021	0.522	0
CXCL8	0	-1.92619517069714	0.741	0.972	0
CD83	0	-2.00751133331341	0.036	0.549	0
BHLHE40	0	-2.12848577463356	0.034	0.598	0
SLPI	0	-2.19176522623026	0.071	0.442	0
VEGFA	0	-2.3617110916828	0.03	0.613	0
LGALS3	0	-2.38472704457241	0.029	0.532	0
CXCL2	0	-2.41437719072797	0.015	0.401	0
PLAU	0	-2.63405546878927	0.033	0.684	0
PI3	0	-2.76557476968821	0.092	0.587	0
CCL3L1	0	-3.09026860102215	0.039	0.658	0
CCL4	0	-3.09155836168566	0.05	0.507	0
CCL4L2	0	-3.18938879630961	0.037	0.593	0
C15orf48	0	-3.31179646505022	0.052	0.781	0
CCL3	0	-3.54034377226723	0.037	0.594	0
