# Supplementary material for: Circulating neutrophils activated by cancer cells and M2 macrophages promote gastric cancer progression during PD-1 antibody-based immunotherapy
Source: Front Mol Biosci. 2023 Jun 1;10:1081762. doi: 10.3389/fmolb.2023.1081762 (PMC10269372; doi:10.3389/fmolb.2023.1081762)
Supplement: Supplementary file 6 [file Table3.XLS]

	P1ST_1	P1PB_1	P1AS_1	P1PL_1	P1PB_2	P1PL_2	P2ST_1	P2PB_1	P2AS_1	P2ST_2	P2PB_2	P2AS_2
DCs	97	102	399	153	40	173	8	15	19	65	26	29
Macrophages	438	17	734	3242	6	3205	29	1	0	152	0	36
Monocytes	373	2800	694	1204	985	799	33	543	19	265	135	183
Neutrophils	21	359	110	190	5876	157	0	3448	3506	11	10314	9108
