# Supplementary material for: Circulating neutrophils activated by cancer cells and M2 macrophages promote gastric cancer progression during PD-1 antibody-based immunotherapy
Source: Front Mol Biosci. 2023 Jun 1;10:1081762. doi: 10.3389/fmolb.2023.1081762 (PMC10269372; doi:10.3389/fmolb.2023.1081762)
Supplement: Supplementary file 7 [file Table6.XLS]

	P1ST_1	P1AS_1	P1PL_1	P1PL_2	P2ST_1	P2ST_2
EpithelialCells1	13	0	0	0	574	962
EpithelialCells2	889	2	0	0	1	3
EpithelialCells3	0	0	78	785	0	0
EpithelialCells4	530	1	67	88	0	22
EpithelialCells5	4	0	1	0	175	414
EpithelialCells6	0	0	197	306	0	0
EpithelialCells7	1	0	0	0	53	442
EpithelialCells8	389	0	3	0	0	2
EpithelialCells9	8	0	91	281	0	0
EpithelialCells10	368	0	0	0	1	0
EpithelialCells11	316	0	0	0	2	1
EpithelialCells12	26	0	0	0	14	61
EpithelialCells13	0	0	1	26	0	0
