# Supplementary material for: Circulating neutrophils activated by cancer cells and M2 macrophages promote gastric cancer progression during PD-1 antibody-based immunotherapy
Source: Front Mol Biosci. 2023 Jun 1;10:1081762. doi: 10.3389/fmolb.2023.1081762 (PMC10269372; doi:10.3389/fmolb.2023.1081762)
Supplement: Supplementary file 8 [file Table7.XLS]

gene_id	p_val	avg_logFC	pct.1	pct.2	p_val_adj
ANPEP	0	1.46479919619434	0.439	0.024	0
ALDOB	0	1.09973666367656	0.328	0.008	0
SMIM31	3.14021625445508e-290	0.884893751968026	0.373	0.029	7.84771444150869e-286
NPNT	2.90109222742857e-246	0.735994250950674	0.328	0.026	7.25011958556674e-242
ACE2	1.30795851547529e-242	1.3738900514021	0.475	0.076	3.2687191260243e-238
ANXA13	1.34714728950558e-234	0.998659482863178	0.285	0.019	3.36665579120339e-230
CLDN1	2.50936724626721e-221	0.8880309434063	0.434	0.067	6.27115968514637e-217
ONECUT2	1.14973035429515e-218	0.81090873021685	0.373	0.045	2.873291128419e-214
MME	6.56367207084024e-216	1.16189667044732	0.27	0.019	1.64032728722368e-211
MUC17	1.18378864219921e-196	0.743565368594129	0.284	0.026	2.95840619572005e-192
CDH17	2.85224924847191e-193	0.485407319218682	0.181	0.006	7.12805609685615e-189
SLC3A1	7.90335279330827e-190	0.4767592569124	0.203	0.01	1.97512689657567e-185
PGC	1.56375825374443e-182	-3.26189028181236	0.256	0.779	3.90798825193271e-178
KRT20	3.82096684440856e-175	2.14060706479729	0.374	0.062	9.54897824086144e-171
SEMA6A	7.39170562685599e-172	0.386440380836739	0.154	0.004	1.84726115320758e-167
PDZK1	1.46091942818122e-170	0.290929923721471	0.154	0.004	3.65098374296768e-166
SLC26A3	6.57886304067697e-166	0.625616065875658	0.129	0.001	1.64412366249558e-161
PI3	1.74244938232402e-162	1.02274226795506	0.291	0.037	4.35455525136596e-158
DKK1	1.86227571887462e-160	0.688316417378131	0.201	0.014	4.65401324903956e-156
IL2RG	1.4844881745225e-159	0.790221741120961	0.357	0.062	3.70988439694917e-155
VIL1	2.94940844210172e-158	0.720108209186825	0.387	0.075	7.3708666376564e-154
TM4SF4	7.77108708601533e-151	0.836571669064796	0.22	0.019	1.94207237366609e-146
CAV2	9.86828199928648e-151	0.653777461662646	0.254	0.029	2.46618235444169e-146
RAB3B	3.52698482586654e-138	0.381049573139364	0.155	0.008	8.81428777832308e-134
TNFRSF11B	4.32205447003032e-138	0.333547980126084	0.129	0.004	1.08012463260528e-133
VNN1	1.67019454641583e-136	0.558937102221237	0.181	0.013	4.17398319094781e-132
CLDN7	3.91116253796329e-136	0.565422661757696	0.281	0.042	9.77438629862406e-132
DST	6.77776581691366e-136	1.20318177219784	0.85	0.477	1.69383145530489e-131
NEB	7.96351462052714e-134	0.502211259098973	0.174	0.012	1.99016193881594e-129
TTR	1.7585335066749e-131	0.705506923746244	0.158	0.01	4.39475108653124e-127
RNASE1	1.00633093165741e-128	-1.26846652823221	0.297	0.732	2.51492163130503e-124
CES2	2.29140728900168e-121	1.01132774445185	0.575	0.211	5.7264559559441e-117
PCSK5	1.01018553095559e-120	0.391419955241612	0.206	0.023	2.52455466041111e-116
CREB3L3	1.98053072608353e-119	0.296110177964324	0.119	0.004	4.94954433755534e-115
ANXA1	2.66333160053485e-115	1.24199911728329	0.486	0.159	6.65593200289665e-111
SPAG9	1.56782299195793e-114	0.837205435337963	0.589	0.232	3.91814643920206e-110
HSP90AB1	2.51510250386086e-113	0.853876892344149	0.944	0.771	6.28549266739867e-109
HSD17B2	1.88806402036234e-111	0.572387792426491	0.309	0.064	4.71846079328752e-107
LINC02532	2.37467331172802e-111	0.272719876277658	0.136	0.008	5.9345460733395e-107
MUC3A	3.15877468327084e-110	0.688385144609858	0.25	0.042	7.89409381096216e-106
GDA	4.27590122057839e-108	0.462526647517302	0.264	0.047	1.06859047403475e-103
IL32	1.79703280069227e-105	0.701299090585591	0.369	0.096	4.49096467221005e-101
GPC3	2.26217075756371e-104	0.603190974905147	0.145	0.012	5.65339094022746e-100
MYOM1	7.19315514862919e-104	0.410420687438623	0.21	0.03	1.79764140319392e-99
HKDC1	2.90259799129332e-101	0.474126465722749	0.254	0.048	7.25388264004114e-97
RPS12	8.46140655385964e-101	-1.13300339825986	0.549	0.805	2.11459011187506e-96
CAMK2N1	1.20688990519953e-99	0.537832256082447	0.312	0.074	3.01613856208414e-95
F5	2.96311452134582e-99	0.410083641583707	0.189	0.025	7.40511950029533e-95
RPL12	3.46806593199678e-99	-1.01661015953937	0.547	0.789	8.66704357065315e-95
VEGFA	9.78898319593976e-98	0.863613810261356	0.664	0.328	2.44636479049731e-93
ATP6V0A1	1.40883364554691e-97	0.570139502467974	0.424	0.128	3.52081616358628e-93
NHS	1.14778107213357e-96	0.586117337201524	0.349	0.093	2.868419677369e-92
HSPA1A	4.25192712225079e-96	0.800576776869486	0.516	0.205	1.0625991071217e-91
CDH1	5.12382734149382e-96	0.788124673067633	0.778	0.488	1.28049569091272e-91
VCAN	6.64242285066335e-96	1.02631432609203	0.191	0.027	1.66000789460928e-91
UGT2A3	3.38847222269731e-94	0.26516329975379	0.123	0.009	8.46813093174284e-90
RPL35	9.20214866313952e-93	-0.875260149907356	0.558	0.761	2.2997089724052e-88
ATP1A1	2.11522148224928e-90	0.82161666827555	0.761	0.499	5.28615000628917e-86
GK	1.27226678806968e-88	0.353316255498496	0.178	0.025	3.17952193006494e-84
ADAM9	3.63883629169303e-88	0.721994703146203	0.784	0.486	9.09381577657005e-84
MUC5AC	3.64023658688507e-88	-1.79377743135913	0.329	0.636	9.09731525428448e-84
CCL15	2.0940106230465e-87	0.266611304427129	0.145	0.016	5.23314194805552e-83
FAT1	1.24323598044418e-85	0.654664285643488	0.578	0.263	3.10697103872806e-81
DPP4	6.30862791583042e-84	0.320705123593244	0.14	0.015	1.57658920244518e-79
IDS	7.05182604089324e-84	0.500916984160425	0.343	0.098	1.76232184587963e-79
AADAC	8.319398001381e-84	0.639590665648468	0.343	0.098	2.07910075452512e-79
ONECUT1	1.42074837132215e-83	0.250883145842491	0.127	0.012	3.55059225477119e-79
CDHR2	1.41388289768923e-82	0.350422697857926	0.201	0.034	3.53343474961515e-78
CPS1	1.70354437963136e-82	0.53091251543511	0.196	0.033	4.25732775913673e-78
RPS29	1.81667766260945e-82	-0.917843706641377	0.578	0.767	4.54005914662727e-78
FCGBP	4.12119736619499e-80	-1.95314853397641	0.12	0.474	1.02992843378579e-75
RIOK3	1.47399462647678e-79	0.597352420655073	0.689	0.372	3.68365997102813e-75
RPL31	1.57145050723891e-79	-0.718119501772933	0.787	0.862	3.92721196264077e-75
CD2AP	3.27448886782701e-79	0.614696963447662	0.857	0.609	8.18327512958647e-75
LINC00443	4.49065995438513e-78	0.322174071015021	0.177	0.029	1.12226082920039e-73
IFI27	7.11174873465916e-78	-0.693550739138737	0.595	0.823	1.77729712627867e-73
RPL18A	6.07297627858764e-76	-0.795082821313915	0.593	0.758	1.51769750178184e-71
RPL11	1.16758894765062e-75	-0.781074876774267	0.719	0.842	2.91792153907367e-71
CD74	1.551326993837e-75	-1.00411254321591	0.362	0.665	3.87692129029805e-71
FGD6	3.0670911394091e-75	0.430354545665762	0.227	0.049	7.66496746649729e-71
SLC44A4	3.89726772802868e-75	0.679306052095665	0.821	0.586	9.73966177911647e-71
RPL32	7.62562566167159e-75	-0.778784968645261	0.682	0.789	1.90572010910835e-70
MARVELD3	1.11882397133113e-74	0.321159669317008	0.182	0.032	2.79605298675364e-70
GC	1.45484376379157e-74	0.543508124045683	0.147	0.019	3.63580005009151e-70
RPL37A	9.09639007240537e-74	-0.853631287984145	0.672	0.776	2.27327884299483e-69
AHNAK2	1.12927444030886e-73	0.26582170999634	0.119	0.012	2.82216975377587e-69
HHLA2	1.53631436898596e-73	0.305101690792839	0.164	0.025	3.83940323953281e-69
CD55	1.50678971097874e-72	0.709219192858709	0.371	0.129	3.76561816670698e-68
CYP2B7P	5.16976624276231e-72	0.273039930621957	0.133	0.016	1.29197628172873e-67
RPL36	1.5129750540463e-71	-0.739639676571157	0.645	0.785	3.78107595756711e-67
ABHD2	1.60733818419039e-71	0.628250688965923	0.674	0.362	4.0168988561102e-67
TSPAN3	2.0846530221298e-71	0.672816886491354	0.75	0.501	5.20975636760459e-67
MT1E	2.7149405798485e-71	-1.08257617383652	0.054	0.393	6.7849080030994e-67
SPTBN1	9.43265187584472e-71	0.595449278723891	0.812	0.548	2.35731403029235e-66
RPL29	1.09922903367825e-70	-0.738548850309295	0.494	0.706	2.74708327806532e-66
DSG2	2.23030934342303e-70	0.79920224403528	0.709	0.458	5.57376608014849e-66
TFPI	2.662910937161e-70	0.65348275805978	0.336	0.111	6.65488072305907e-66
RPS3	1.56484145916703e-69	-0.680846107371838	0.732	0.798	3.91069529060432e-65
IGHM	2.24469348974005e-69	-0.837039139212959	0.035	0.371	5.60971350020937e-65
MT-ND4L	1.70332926478033e-68	0.467733628797146	0.986	0.955	4.25679016561254e-64
SQSTM1	6.21122002981041e-67	0.651457643604124	0.702	0.438	1.55224599764992e-62
UBR2	1.53593494268466e-66	0.472594506965117	0.525	0.232	3.83845501526323e-62
RACK1	5.15411854157197e-65	-0.732069016153974	0.586	0.773	1.28806576472425e-60
LPP	2.30857563416084e-64	0.580890658319574	0.655	0.377	5.76936136733135e-60
RAB11FIP1	2.59313828086911e-64	0.67614006791973	0.573	0.302	6.48051187771999e-60
GLG1	3.45105904755535e-64	0.477277274261915	0.566	0.277	8.62454166574557e-60
CA9	1.06753439348467e-63	-0.941286490095577	0.017	0.323	2.66787520275754e-59
MT1G	1.12954580164757e-63	-0.903427515828986	0.02	0.33	2.82284791289745e-59
FGL2	1.71015755611004e-63	0.363497040430483	0.153	0.026	4.27385474847459e-59
WDR72	2.48862898912503e-63	0.294239067160004	0.162	0.03	6.21933270672236e-59
EZR	3.3105710698868e-63	0.612918424406165	0.839	0.626	8.27344816075409e-59
TMEM45B	4.81689868665574e-63	0.60786015768835	0.408	0.173	1.20379115078214e-58
IYD	6.8728938225863e-63	0.355556129736159	0.223	0.055	1.71760489520254e-58
ANXA4	8.24015803884681e-63	0.654710357909575	0.751	0.536	2.05929789548821e-58
GOLGA8A	2.15570558832615e-62	0.505632707320627	0.419	0.17	5.38732383578589e-58
EPCAM	2.48036157710033e-62	0.718757018886443	0.811	0.603	6.19867161733143e-58
MYO6	1.1526336384282e-61	0.512361601598354	0.744	0.456	2.8805467257959e-57
GKN2	1.31628164741666e-61	-1.84721347242529	0.055	0.359	3.28951946505897e-57
SELENOP	1.33939086151614e-61	0.50635146386675	0.364	0.13	3.34727170201499e-57
ALDH3A1	1.56925845957903e-61	-0.819193887398927	0.081	0.399	3.92173381633396e-57
RPL7A	2.01301413550343e-61	-0.746555282307415	0.565	0.742	5.03072362603661e-57
DAB2	7.11524871200211e-61	0.276710036299177	0.158	0.029	1.77817180561645e-56
SH3KBP1	7.33406409405873e-61	0.569387676388352	0.525	0.263	1.83285595774622e-56
SEPHS2	1.67271040904786e-60	0.634816626674192	0.616	0.353	4.18027058325151e-56
ATP11B	8.69695566878142e-60	0.445942533186296	0.571	0.289	2.17345619118516e-55
TM4SF1	1.64717177838316e-59	1.01539771097244	0.575	0.318	4.11644699135736e-55
MT-ND3	1.85803500725412e-59	-0.528306901444697	0.992	0.991	4.64341528662877e-55
REG1A	2.03663192360066e-59	-1.66556879409908	0.069	0.374	5.08974684027041e-55
KIAA1551	3.25472977297422e-59	0.691530687304814	0.456	0.205	8.13389517563988e-55
TM4SF5	3.3019382618502e-59	0.345522806384669	0.249	0.068	8.25187391018983e-55
LIPH	3.67161735677762e-59	0.525791653409787	0.609	0.322	9.17573893632296e-55
RPS24	1.84002451942502e-58	-0.551825752047518	0.763	0.833	4.59840527649507e-54
IGF2BP3	2.53319199488685e-58	0.409898733554831	0.298	0.104	6.33070011442173e-54
RPL37	4.75860462527703e-58	-0.737251284249774	0.761	0.815	1.18922288190298e-53
MYO18A	7.3039799952553e-58	0.331826488422735	0.195	0.045	1.82533764061425e-53
MACC1	8.09361471077158e-58	0.410088831218146	0.27	0.079	2.02267525236892e-53
RPL13A	1.15977749867166e-57	-0.631348137521527	0.781	0.822	2.89839994693035e-53
CDKN1A	1.25082837056531e-57	0.471975478326128	0.274	0.086	3.12594518087976e-53
GKN1	2.48504286641989e-57	-2.350547885956	0.172	0.46	6.21037062746995e-53
RB1CC1	2.77503060684306e-57	0.55784268679307	0.547	0.283	6.93507898956148e-53
ATP13A3	1.24376258709872e-56	0.610380005572966	0.459	0.218	3.10828708141841e-52
ANKRD36C	9.29329257982143e-56	-1.13885688045596	0.436	0.711	2.32248674862317e-51
FBXO2	1.42097626904894e-55	0.264644028719859	0.155	0.031	3.55116179398019e-51
XRN1	2.40569033507075e-55	0.466261215164231	0.504	0.239	6.01206071637532e-51
CCL20	3.35981139558855e-55	0.863358663442867	0.282	0.093	8.39650465871536e-51
GABRP	1.96258096776488e-54	0.4392602981125	0.206	0.053	4.9046860965412e-50
RPS27	2.19919837998751e-53	-0.669758825445697	0.799	0.842	5.4960166714268e-49
CEACAM6	7.85961249730582e-53	1.23402131640833	0.29	0.105	1.9641957592017e-48
TPM1	8.01701424099737e-53	0.579417095320241	0.763	0.549	2.00353202896765e-48
CFTR	1.06091159683779e-52	0.654994798791446	0.24	0.074	2.65132417165733e-48
FOS	1.50122462806969e-52	-1.03165500174671	0.362	0.608	3.75171046800897e-48
GOLM1	1.64909755857382e-52	-0.57933548330622	0.585	0.784	4.12125970863182e-48
RPL26	6.16052345614724e-52	-0.696894686084539	0.282	0.558	1.53957641692576e-47
PARD6B	1.06469789023474e-51	0.399601018076162	0.35	0.139	2.66078649748564e-47
RPS27A	1.18690791266403e-51	-0.693324769678673	0.648	0.747	2.96620156453868e-47
DEPDC1B	2.84068219117719e-51	0.389369415466403	0.199	0.053	7.09914886397091e-47
IGF2BP2	5.69039325426456e-51	0.400818630662902	0.36	0.141	1.42208617817326e-46
RETREG1	9.41712769085179e-51	0.475845034608168	0.257	0.085	2.35343438122077e-46
GCNT3	1.64238591122057e-50	0.558768672917492	0.408	0.187	4.10448663073134e-46
IGHA1	2.03750486768644e-50	-1.00553399683226	0.323	0.533	5.09192841483518e-46
RPL41	3.1267631389571e-50	-0.64251029094518	0.414	0.612	7.81409376056768e-46
AGR2	3.46794393339657e-50	-0.554856399633287	0.806	0.934	8.66673868395136e-46
MUC13	5.13420821502833e-50	0.608541782652497	0.288	0.103	1.28308997501773e-45
VSIG2	9.30285305821333e-50	-0.63840358636544	0.435	0.674	2.32487600777809e-45
RPS11	9.5735028826242e-50	-0.60358919679861	0.678	0.752	2.39251410539661e-45
SLC9A3R1	1.74277365873108e-49	0.455661639747032	0.386	0.175	4.35536565053483e-45
RPL27A	2.85525501240228e-49	-0.552408945150076	0.798	0.832	7.13556780149455e-45
MT2A	3.75107132610659e-49	-0.81184159620349	0.062	0.329	9.37430235107297e-45
GLUL	9.20703109328622e-49	-0.862840772194621	0.226	0.489	2.30092914052316e-44
DGKD	1.47291860283841e-48	-0.837142098589823	0.088	0.353	3.68097088035347e-44
RPS8	1.62648431643179e-48	-0.513450237351091	0.785	0.846	4.06474695519469e-44
KRT7	1.92649699862546e-48	0.53516091393668	0.534	0.286	4.81450864926489e-44
REG4	2.06835040313307e-48	0.688429160773665	0.119	0.02	5.16901449246985e-44
LPIN2	2.22144053943295e-48	0.423870104349003	0.415	0.183	5.55160205209688e-44
CPD	2.50327246036138e-48	0.61163279054139	0.579	0.342	6.25592820568913e-44
SYT13	3.19046710387118e-48	0.351557941690439	0.208	0.06	7.97329633928445e-44
HSD17B11	1.2175296048229e-47	0.646250083578153	0.388	0.187	3.04272823541292e-43
VPS35	1.58300340115154e-47	0.521249851957022	0.703	0.475	3.95608379981782e-43
RPS6	1.79609669254314e-47	-0.464480736877486	0.856	0.901	4.48862524433456e-43
ACOX1	2.08182030071314e-47	0.422574828130901	0.552	0.305	5.20267711351221e-43
SLC39A7	3.49734080709536e-47	0.489939657771427	0.576	0.337	8.74020441101202e-43
SPTSSA	8.32907532388225e-47	0.650667950434434	0.356	0.159	2.08151921419141e-42
PLS3	1.32270204578791e-46	0.438069821477991	0.497	0.263	3.30556468262858e-42
DYNC1LI2	1.5695289441963e-46	0.404777379931679	0.619	0.369	3.92240978444097e-42
ABHD3	2.17238814440454e-46	0.380201976551053	0.347	0.147	5.42901521168139e-42
SHROOM3	4.49581680415813e-46	0.428128031604226	0.59	0.345	1.12354957752716e-41
ITGB1	4.83770756656833e-46	0.519552607344161	0.617	0.388	1.20899149796109e-41
KRT19	4.99276305176149e-46	0.600893249307479	0.836	0.707	1.24774141426571e-41
VMP1	1.08084482992264e-45	0.508216015633265	0.806	0.562	2.70113931445967e-41
NUDT3	1.53693674261779e-45	0.345737207537584	0.27	0.096	3.84095861347613e-41
SRPK1	1.66885162815305e-45	0.452388466668592	0.572	0.332	4.17062710391729e-41
C6orf106	1.96329966611119e-45	0.367754372307147	0.371	0.163	4.90648219557849e-41
RPL34	2.21011303833204e-45	-0.532404321501109	0.788	0.829	5.5232934940956e-41
RPL9	3.01218693827253e-45	-0.630191053584498	0.644	0.736	7.52775637743688e-41
ARFGEF1	3.34668389967368e-45	0.470596929095262	0.549	0.313	8.3636977336745e-41
RPL21	4.56033308767733e-45	-0.668264867224313	0.756	0.771	1.13967284194144e-40
MAP1LC3B	4.58688844149414e-45	0.553216810537719	0.504	0.287	1.1463092904138e-40
TRAM1	7.32068722996852e-45	0.54769947587611	0.677	0.453	1.82951294564143e-40
LMO7	1.39285123461922e-44	0.583344527265022	0.583	0.349	3.48087452043688e-40
MTUS1	1.81479891857061e-44	0.512509351943151	0.657	0.431	4.53536397739982e-40
STOM	3.49655029705592e-44	0.314897482708635	0.189	0.054	8.73822884737244e-40
CTSB	3.85618934933272e-44	0.461418678411358	0.686	0.439	9.63700280291739e-40
SGMS2	5.5930112657078e-44	0.383992990117655	0.299	0.117	1.39774944541304e-39
EIF4A2	6.19588670350525e-44	0.449857808646303	0.846	0.651	1.548414046073e-39
RTN4	7.70584855784826e-44	0.505324273397926	0.572	0.349	1.92576861309186e-39
CXCL17	8.19133385145123e-44	-0.617205611238111	0.352	0.582	2.04709624281618e-39
SLK	1.39420553075497e-43	0.453928973171972	0.77	0.551	3.48425904190975e-39
ADH1C	1.58185680702101e-43	-0.668241201401366	0.408	0.655	3.95321834642621e-39
OCLN	2.93987117453182e-43	0.345366797649526	0.227	0.073	7.34703205227248e-39
MUC20-OT1	7.08967717468304e-43	0.409867700247238	0.302	0.121	1.77178122272504e-38
TRIM31	7.34086379873005e-43	0.482164145987512	0.496	0.263	1.83455527194063e-38
RPS2	8.14178261468646e-43	-0.541219718708325	0.778	0.814	2.03471289323629e-38
MSLN	1.10094030251281e-42	0.326498587824295	0.25	0.092	2.75135991000978e-38
RNF128	2.31760462488936e-42	0.428757010265162	0.414	0.205	5.791925718061e-38
C6orf89	2.89198985029149e-42	0.373931983890701	0.366	0.167	7.22737183486347e-38
PAK2	3.02854447164745e-42	0.45301449013645	0.556	0.328	7.56863548909415e-38
KIAA1324	3.30499124080688e-42	-0.629955888264673	0.061	0.303	8.25950360990048e-38
RPLP2	3.36568012755194e-42	-0.584010983205762	0.764	0.79	8.41117120676505e-38
RPL8	4.35298714390007e-42	-0.47890763633273	0.792	0.811	1.08785501713207e-37
TMSB10	5.78346470745928e-42	-0.399591525286545	0.89	0.898	1.44534566504115e-37
CCNL1	5.92416335753552e-42	0.703475655196589	0.725	0.521	1.4805076646817e-37
MALAT1	9.15724357002755e-42	0.498232392990596	0.984	0.999	2.28848674058559e-37
JAK1	9.76738124623582e-42	0.414089470769315	0.629	0.398	2.44096624724679e-37
B3GNT5	1.54523681778147e-41	0.415653568745201	0.41	0.204	3.86170133131766e-37
DUSP3	2.02108644747581e-41	0.383169599501297	0.377	0.18	5.0508971408868e-37
RPS3A	2.20668710813479e-41	-0.506645650402779	0.715	0.782	5.51473175193965e-37
CMBL	2.4122825911226e-41	0.569196881894382	0.559	0.343	6.02853542347449e-37
IFNGR1	3.72363224109056e-41	0.406127715963037	0.424	0.214	9.30572933370941e-37
GAPDH	4.64036294152581e-41	-0.634956846616334	0.698	0.74	1.15967310271672e-36
MED13	7.36033041614723e-41	0.401035021638773	0.475	0.251	1.83942017429935e-36
MACROD2	1.01874208834721e-40	0.337138881718148	0.137	0.031	2.54593835298852e-36
TMEM144	1.08892557217465e-40	0.290385237959386	0.254	0.093	2.72133389742166e-36
SDCBP2	1.14328764451028e-40	0.488002106128174	0.438	0.231	2.85719015239563e-36
FAM3B	1.73086245446585e-40	-0.601444089436445	0.119	0.364	4.3255983599556e-36
HLA-E	1.80183877128878e-40	0.604413323854369	0.761	0.586	4.5029752733278e-36
DYNLT3	5.95144789409613e-40	0.522773545236597	0.466	0.258	1.48732634321356e-35
CASC19	7.71175060473222e-40	0.365330197992346	0.212	0.069	1.92724359362863e-35
USP9X	8.954496540139e-40	0.386856533914825	0.487	0.268	2.23781823034614e-35
MSI2	1.10915448061764e-39	0.429354747192606	0.453	0.245	2.77188796251153e-35
RPS19	2.16199108627493e-39	-0.54122411553571	0.723	0.778	5.40303192370967e-35
RPS9	3.62146574909879e-39	-0.573656845663871	0.589	0.716	9.05040505357278e-35
ANXA2	3.97554416731977e-39	0.540573041117286	0.888	0.688	9.93528242854883e-35
FXR1	5.03518810815904e-39	0.404294909449403	0.554	0.332	1.25834386011002e-34
ATP11A	5.15492927566305e-39	0.310363297138926	0.225	0.079	1.28826837528095e-34
TESC	5.34777441880754e-39	-0.576855069476009	0.106	0.348	1.33646230500419e-34
RPL13	7.46416134433884e-39	-0.487560484956068	0.836	0.862	1.86536856156372e-34
FNDC3B	7.59119262976569e-39	0.418227139801106	0.48	0.264	1.89711495010474e-34
RPSA	1.10689534132669e-38	-0.579773605941443	0.453	0.637	2.76624214750953e-34
RPL15	2.53965737774803e-38	-0.539180677324605	0.692	0.737	6.34685775273009e-34
PDZD8	2.725484135376e-38	0.426452005582447	0.482	0.269	6.81125740271817e-34
PARP14	4.92691059064745e-38	0.380550346826246	0.483	0.261	1.2312842257087e-33
C6orf222	6.14820533719138e-38	0.767541162302981	0.292	0.124	1.5364979958175e-33
ARFGEF2	6.40289910004989e-38	0.281199848511256	0.367	0.166	1.60014851409347e-33
CLIP1	6.41264607663728e-38	0.428346963480603	0.422	0.213	1.60258438101242e-33
FNIP1	1.35588734668385e-37	0.304956706050539	0.28	0.113	3.38849806809761e-33
ANKS4B	1.43402869059757e-37	0.254847660157006	0.165	0.047	3.58378110067239e-33
PTGR1	1.49930624059462e-37	-0.573130885097998	0.109	0.343	3.74691622587002e-33
RPLP0	1.5340242211995e-37	-0.481924242467026	0.749	0.789	3.83367993119967e-33
RPS15	2.02775912515853e-37	-0.50815870816823	0.621	0.711	5.06757282968368e-33
CEACAM5	2.14701976923539e-37	1.10952929857182	0.206	0.072	5.36561710529617e-33
LGALS4	2.72849716736116e-37	0.466036185939568	0.665	0.457	6.81878727095226e-33
CLTC	3.13251503493371e-37	0.387585398809059	0.699	0.48	7.82846832380284e-33
CTSA	4.12919788444132e-37	0.4151697009428	0.463	0.264	1.03192784330073e-32
SKIL	4.34300397230334e-37	0.39505071928475	0.65	0.412	1.08536012271833e-32
ITGB8	4.63068267441985e-37	0.375847535629096	0.169	0.049	1.15725390716426e-32
PSCA	5.74207038124576e-37	-0.255927878767961	0.681	0.892	1.43500080897713e-32
PHC3	7.95213423911416e-37	0.295309845585531	0.312	0.133	1.98731786769702e-32
F2RL1	1.0381014091858e-36	0.337158712796451	0.239	0.089	2.59431923169624e-32
RPS28	1.21473540910593e-36	-0.632314192632654	0.476	0.62	3.03574526089664e-32
PLD1	1.67604549462264e-36	0.380975537953438	0.268	0.107	4.18860529561145e-32
ATP1B1	1.82665541112233e-36	0.555148976624043	0.811	0.653	4.56499453793581e-32
LAMC2	1.84306438750361e-36	0.318918423598273	0.194	0.062	4.60600221081028e-32
LYZ	2.16668956272266e-36	-0.294199837651642	0.822	0.917	5.4147738862002e-32
TTC14	2.24230705133097e-36	0.362280227531276	0.429	0.227	5.60374955198123e-32
S100A14	2.32776954127524e-36	0.488752491494191	0.465	0.271	5.81732886060095e-32
KLHL24	2.35437584997675e-36	0.34765532003678	0.304	0.13	5.8838206866769e-32
RPS14	2.50580986475328e-36	-0.674570611376618	0.658	0.703	6.26226943300492e-32
NF1	2.52542563553068e-36	0.33852167834017	0.379	0.182	6.31129120575473e-32
ACAP2	3.73081558601277e-36	0.378704710752316	0.524	0.31	9.32368123100451e-32
KIF3B	4.39655161177513e-36	0.299664989391455	0.394	0.19	1.09874221329872e-31
MAL2	5.82816095205065e-36	0.479575886468149	0.691	0.488	1.45651570352698e-31
THOC2	9.37946844193232e-36	0.371300629295049	0.715	0.497	2.34402295832331e-31
ID1	1.59066025634311e-35	-0.806641602937224	0.418	0.578	3.97521904662706e-31
DNAJC3	2.42661541692021e-35	0.516986720598563	0.581	0.382	6.06435458842529e-31
MUC1	2.74712778119711e-35	-0.617068524780081	0.743	0.837	6.86534703798971e-31
LRRC75A-AS1	2.79243670453104e-35	-0.637188565855246	0.242	0.463	6.97857856829352e-31
LDHB	3.34169421400394e-35	-0.520382439299457	0.109	0.333	8.35122801021724e-31
ANKRD12	4.52587630176232e-35	0.411132705583781	0.653	0.418	1.13106174657342e-30
IGLC2	5.55599287429485e-35	-1.458845585991	0.198	0.412	1.38849817921503e-30
RPL3	6.05454032538248e-35	-0.495684229118994	0.763	0.784	1.51309017271634e-30
ITPR3	2.27619827135088e-34	0.333014433915579	0.482	0.266	5.68844709993299e-30
GCNT1	2.45462705399532e-34	-0.577185240236605	0.121	0.35	6.13435847063972e-30
RPS16	2.98147671984575e-34	-0.529252783182324	0.736	0.747	7.45100847056652e-30
MT1X	3.39059107159402e-34	-0.295252676396085	0.051	0.255	8.47342614702062e-30
ZFAND3	3.72929873388396e-34	0.275040057187046	0.243	0.095	9.31989046584942e-30
KTN1	4.18709538558684e-34	0.393359863856346	0.806	0.606	1.04639700781201e-29
NFE2L1	6.56432116861524e-34	0.345642850565287	0.404	0.214	1.64048950324864e-29
MSMB	9.97703839630333e-34	-0.870104399473876	0.15	0.362	2.49336166562017e-29
SMG1	1.13593207054822e-33	0.345063285462971	0.528	0.302	2.83880783750705e-29
CLU	1.18267825642169e-33	0.896323962402753	0.72	0.606	2.95563123062345e-29
ZBTB38	1.35831067417467e-33	0.332299432910826	0.459	0.256	3.39455420582992e-29
TXNRD1	1.87953716440031e-33	0.483227638621581	0.521	0.325	4.69715132755281e-29
CTNNA1	2.04479128922335e-33	0.376836544027162	0.787	0.605	5.11013791089808e-29
RNF103	2.33276055242918e-33	0.259671414071758	0.264	0.108	5.82980189657577e-29
ID3	2.69290467378059e-33	-0.653653011187695	0.15	0.365	6.72983807024507e-29
CPM	2.83102321451256e-33	0.453992898013781	0.275	0.125	7.07501011538835e-29
TBL1XR1	2.90912307513559e-33	0.434386412179797	0.428	0.243	7.27018947707136e-29
RPL38	3.65957302400326e-33	-0.536293133923892	0.613	0.703	9.14563894428654e-29
IGF2R	3.77048654887726e-33	0.252802681191187	0.302	0.13	9.42282293429917e-29
TNFRSF12A	4.66498524988377e-33	0.583232756688635	0.339	0.173	1.16582646379845e-28
AFF4	5.39150880225982e-33	0.393022287140439	0.612	0.4	1.34739196477275e-28
KCTD20	5.91827050719655e-33	0.258729344970984	0.254	0.105	1.47903498245349e-28
SLC38A1	6.46901462258569e-33	0.369912455449719	0.331	0.164	1.61667144433039e-28
RAB22A	7.089377809289e-33	0.318664132918617	0.326	0.159	1.77170640831941e-28
RPS25	7.18767330324875e-33	-0.513717516049887	0.631	0.674	1.79627143521489e-28
DSP	8.44178660789361e-33	0.355687830816892	0.802	0.63	2.10968689117869e-28
CYSTM1	8.98919042146947e-33	-0.34066586720175	0.815	0.884	2.24648857822943e-28
S100A10	9.5349630951882e-33	0.352245768741375	0.77	0.503	2.38288262711848e-28
SELENBP1	9.67860737960153e-33	-0.654634678492721	0.121	0.326	2.41878077023622e-28
LINC01559	1.05192656493755e-32	0.279008887720545	0.195	0.069	2.62886967843542e-28
PON2	1.09613032633385e-32	0.601250907740229	0.315	0.157	2.73933929854093e-28
CAST	1.29381073779816e-32	0.401605023638806	0.856	0.684	3.23336241483139e-28
CXCL5	1.35943848409204e-32	0.785616658654542	0.407	0.222	3.39737271559441e-28
HELZ	1.72286002546377e-32	0.293789836984388	0.346	0.164	4.30559948963652e-28
INPP4B	1.91577626707353e-32	0.349133741126424	0.332	0.158	4.78771646904346e-28
ARL6IP1	3.34855127273616e-32	0.401865454271756	0.702	0.497	8.36836448569494e-28
NR0B2	3.44714069245871e-32	0.298429059595359	0.177	0.059	8.61474930452355e-28
LBH	4.81754401174002e-32	0.305105393862497	0.154	0.047	1.20395242397395e-27
SH3BGRL3	4.90556259547918e-32	0.706274774524421	0.634	0.468	1.2259491482362e-27
ZNF91	5.38202795218462e-32	0.365100982928722	0.394	0.198	1.34502260553046e-27
SCPEP1	6.05833005545247e-32	0.251191472716489	0.174	0.059	1.51403726415813e-27
ZNFX1	8.12032598592017e-32	0.30689119557662	0.297	0.135	2.02935066714131e-27
RPS21	1.08465854520244e-31	-0.550408827598176	0.648	0.701	2.71067017031543e-27
UBA52	1.40739621912036e-31	-0.495422422800003	0.54	0.66	3.5172238912037e-27
MYH9	1.47319958468274e-31	0.380837603833967	0.59	0.381	3.68167308208064e-27
EIF4G1	1.80078646542939e-31	0.369936476709412	0.602	0.406	4.5003454557546e-27
WAPL	2.11473437075274e-31	0.310253060381873	0.439	0.243	5.28493266594817e-27
ANKRD11	2.37285354737796e-31	0.458684488884816	0.517	0.314	5.92999830025227e-27
KRT17	2.39360007519229e-31	0.732540786568449	0.198	0.073	5.98184594791306e-27
REP15	2.72070873051525e-31	-0.780286812138562	0.095	0.291	6.79932318843066e-27
TIMP2	3.52136861420117e-31	0.364209736965129	0.266	0.119	8.80025230375014e-27
KCNK1	4.3459325479324e-31	0.34805336535962	0.401	0.219	1.08609200305379e-26
MLPH	5.18490390438176e-31	-0.699584025359725	0.343	0.524	1.29575933474405e-26
CHCHD10	5.33160626582176e-31	-0.480165234511595	0.172	0.379	1.33242172189152e-26
MFSD1	7.46629306596256e-31	0.346685065902532	0.359	0.189	1.8659013001147e-26
PIGR	8.31817226646111e-31	-0.666517124032873	0.706	0.828	2.07879443111129e-26
RPL14	1.14770393309078e-30	-0.421799852244248	0.688	0.752	2.86822689918717e-26
PLS1	1.83170436537297e-30	0.423230864116115	0.648	0.452	4.5776123795036e-26
AREG	1.97360115724023e-30	0.289155533318807	0.13	0.036	4.93222665205905e-26
NEAT1	2.53651813130364e-30	1.37988600445456	0.797	0.724	6.33901246194092e-26
GOLGB1	3.40968842912109e-30	0.36405032646072	0.86	0.762	8.52115235321653e-26
TSTA3	3.90061972757166e-30	-0.476482099186687	0.21	0.421	9.74803876117434e-26
APLP2	4.48925538294613e-30	0.417361756731288	0.555	0.372	1.12190981275207e-25
GLO1	5.07004556282375e-30	0.415101357991295	0.534	0.334	1.26705508660528e-25
RPL23A	5.27477835586662e-30	-0.463521104990875	0.648	0.733	1.31821985891463e-25
CALCOCO2	5.36290628241445e-30	0.334891057882245	0.494	0.297	1.34024390903819e-25
PTMA	6.42041593960906e-30	-0.543219621584779	0.938	0.91	1.6045261474677e-25
PTPRK	6.63504534486146e-30	0.280652690907424	0.439	0.244	1.65816418213433e-25
FILIP1L	8.36981133535385e-30	0.259359622624423	0.21	0.078	2.09169955081828e-25
HSPH1	9.24388335071998e-30	0.422032823454796	0.541	0.359	2.31013888817843e-25
REEP3	1.01970167747153e-29	0.381875848621017	0.381	0.212	2.5483364621691e-25
PCYT1A	1.10776181093157e-29	0.302842467090544	0.319	0.157	2.76840754169907e-25
IBTK	1.21413931869886e-29	0.337719947237964	0.531	0.329	3.03425557136033e-25
RPL28	1.67244276186025e-29	-0.494969576348187	0.607	0.72	4.17960170616495e-25
ROCK2	1.73346534235433e-29	0.325702140813107	0.49	0.289	4.33210323707771e-25
VEZT	1.83080743958745e-29	0.260382007280616	0.273	0.121	4.57537087227299e-25
SERINC3	1.89599618975073e-29	0.341157211305579	0.494	0.306	4.73828407780605e-25
TCEA3	2.03420471324336e-29	-0.518887420559972	0.061	0.246	5.08368099886649e-25
CCL28	2.42125086173702e-29	0.369977192279405	0.323	0.155	6.050948028567e-25
PSAP	2.97855349763656e-29	0.463896465490356	0.737	0.588	7.44370304594353e-25
EIF2A	3.07657308227737e-29	0.354229265881073	0.541	0.354	7.68866378991938e-25
CASK	3.17806778271226e-29	0.332770229446456	0.364	0.194	7.94230919577621e-25
PLEKHA1	4.29228332480385e-29	0.290093134787078	0.311	0.15	1.07268452570173e-24
ATP9A	4.60153812790142e-29	0.259455433592974	0.274	0.122	1.14997039354384e-24
CEBPG	4.83831669566294e-29	0.34365273551588	0.374	0.209	1.20914372541312e-24
NDUFB1	5.74096556089225e-29	-0.496578085865706	0.294	0.474	1.43472470332258e-24
MUC4	7.88214820950137e-29	-0.607088092718456	0.062	0.245	1.96982765903649e-24
BPIFB1	9.76583736309438e-29	-0.945076700456006	0.297	0.477	2.44058041541092e-24
RPS13	1.02916986896812e-28	-0.581325270364695	0.688	0.708	2.57199841953823e-24
EEF1B2	1.17586605917521e-28	-0.489456010252079	0.469	0.614	2.93860686848476e-24
MAPK13	1.25333214732878e-28	0.291792581950574	0.326	0.165	3.13220236938935e-24
RPS4X	1.41200170207237e-28	-0.382584334571699	0.733	0.78	3.52873345364905e-24
SLC19A3	1.75308533867508e-28	0.294880278919455	0.222	0.096	4.3811355698829e-24
NBR1	1.97505815330401e-28	0.286442991156748	0.427	0.242	4.93586783092206e-24
APPL2	2.64091449340618e-28	0.258875274198363	0.282	0.13	6.59990941047139e-24
HMGB2	3.12080700425255e-28	-0.629759578102379	0.089	0.274	7.79920878432754e-24
ANKRD20A5P	4.3544075032127e-28	0.252181148848705	0.158	0.051	1.08820997912789e-23
PIK3CB	5.2968640581002e-28	0.282971768046291	0.335	0.174	1.32373929675982e-23
ABLIM1	8.2885347212769e-28	0.345899706421742	0.677	0.508	2.07138771219431e-23
KPNA4	1.21332916676698e-27	0.300939752177738	0.377	0.208	3.03223092066736e-23
PSMD11	1.31108067966125e-27	0.37973438889128	0.479	0.299	3.27652172654144e-23
AGR3	1.51912665210869e-27	0.49056300113221	0.452	0.276	3.79644941628482e-23
PSMD12	2.23916494413819e-27	0.375478018484693	0.508	0.322	5.59589711189576e-23
ISG20	2.24798585912076e-27	0.474851168833194	0.271	0.131	5.61794146052869e-23
PSME2	2.28730234163716e-27	-0.57890563983751	0.291	0.46	5.71619728198543e-23
PPDPF	2.51041867305902e-27	-0.368992437408989	0.59	0.698	6.2737873058418e-23
TOP2A	3.05316918009265e-27	-0.928935106560897	0.064	0.238	7.63017509796955e-23
MYOF	3.372392323278e-27	0.400242705586144	0.391	0.223	8.42794565510405e-23
HSPB1	3.88478836928039e-27	0.521026535761707	0.524	0.358	9.70847461366864e-23
NAMPT	4.55062733319989e-27	0.387212848601026	0.431	0.258	1.13724727683999e-22
TFRC	4.81808982826481e-27	0.356379073197658	0.54	0.353	1.20408882898166e-22
LEPROT	6.3191253822513e-27	0.315049949409815	0.438	0.264	1.57921262427842e-22
SNORD3A	7.83913007042128e-27	-0.602740498469602	0.044	0.21	1.95907699589898e-22
ATP5F1D	9.47383052975834e-27	-0.468670978139362	0.181	0.372	2.36760498769191e-22
PTP4A2	1.08897662493865e-26	0.349532549685913	0.61	0.431	2.72146148338418e-22
C6orf141	1.21169564173842e-26	0.263409623918998	0.239	0.104	3.02814857826849e-22
ARHGAP26	1.25196789532067e-26	0.422327060411672	0.435	0.265	3.12879296719589e-22
OPA1	1.39625667178733e-26	0.294546797774861	0.397	0.226	3.48938504846371e-22
SLC33A1	1.39993634650137e-26	0.265163990771375	0.266	0.126	3.49858092354157e-22
IER3	1.48195996027624e-26	-0.47605707067619	0.342	0.533	3.70356613672635e-22
HNF4G	1.5329101262303e-26	0.265101617221151	0.246	0.111	3.83089569646215e-22
SBDS	1.58862358307452e-26	0.369799439539926	0.466	0.294	3.97012919646152e-22
HSPA9	2.18502741905717e-26	0.321502635377499	0.647	0.439	5.46060202296577e-22
S100A6	3.17089386820551e-26	0.510845302025995	0.904	0.822	7.92438086603238e-22
MYL12B	3.30635690049884e-26	0.499480328891984	0.751	0.64	8.26291653003664e-22
FOXQ1	4.01843014706105e-26	-0.509841622589788	0.23	0.421	1.00424587805203e-21
JMJD1C	4.09163606738435e-26	0.277484691672726	0.523	0.323	1.02254076960002e-21
XAF1	6.04773349471242e-26	-0.641101875533574	0.089	0.262	1.51138907766358e-21
SLC6A8	6.06968277415992e-26	0.26166875692752	0.158	0.058	1.5168744220903e-21
LCOR	7.34369897043019e-26	0.266950209809638	0.362	0.195	1.83526380970021e-21
JUP	7.39133823181129e-26	0.344272376898568	0.532	0.355	1.84716933751196e-21
HERPUD1	8.11288524467135e-26	0.519349057649231	0.576	0.403	2.02749115149582e-21
ATP5PO	8.8519692292537e-26	-0.429897749543313	0.364	0.528	2.21219563008279e-21
HYOU1	9.41553911310542e-26	0.328349579556284	0.37	0.207	2.35303737975618e-21
ABCF1	9.69365084042837e-26	0.336078441518295	0.506	0.333	2.42254028153146e-21
CMPK1	1.07212203944446e-25	0.388000989289819	0.588	0.417	2.67934018877565e-21
XRCC4	1.2488920688983e-25	0.317828769426841	0.237	0.108	3.12110616938374e-21
XIAP	1.55927238489583e-25	0.289861824920172	0.472	0.29	3.89677761709317e-21
RPL18	1.69154008936546e-25	-0.456806970920185	0.66	0.706	4.22732783733322e-21
ATP2A3	2.01480147410537e-25	-0.577767477623646	0.047	0.204	5.03519036393674e-21
DYNC2H1	2.02380608134291e-25	0.332437290889721	0.161	0.059	5.05769377788407e-21
TSPO	2.02531327986506e-25	-0.457374195833419	0.469	0.583	5.06146041771077e-21
MACF1	2.30143595219171e-25	0.275619654384239	0.516	0.314	5.75151858812231e-21
APC	2.65718815630208e-25	0.257579612040124	0.34	0.181	6.64057892141452e-21
MAP4K4	2.92668052048367e-25	0.281318933472807	0.305	0.153	7.31406728874075e-21
TAX1BP1	3.34949800235898e-25	0.297754065325113	0.766	0.597	8.37073045769533e-21
JCHAIN	3.57935656063371e-25	-0.258602172958181	0.161	0.336	8.9451699806797e-21
CD24	3.59291485720226e-25	0.392544633485087	0.822	0.686	8.97905351963418e-21
ADM	3.82257460855084e-25	0.297715218203805	0.12	0.037	9.55299620422941e-21
RPL7L1	4.18075375258241e-25	0.322694890780923	0.514	0.334	1.04481217030787e-20
GPX2	4.65730254530812e-25	-0.611101075947552	0.564	0.636	1.16390647909795e-20
PSMD7	5.4151321684335e-25	0.305464381829987	0.559	0.374	1.35329568021322e-20
SYAP1	7.50388141406028e-25	0.321696841125491	0.655	0.456	1.87529500418781e-20
LCN2	8.80905472199657e-25	-0.502988125185474	0.59	0.717	2.20147086557416e-20
VCL	1.04334507977755e-24	0.317672398533855	0.407	0.237	2.60742368887209e-20
UBXN4	1.11713924925175e-24	0.335407685016256	0.737	0.556	2.79184269780505e-20
CD82	1.1430759673365e-24	0.334288223756228	0.496	0.323	2.85666114997066e-20
DDIT3	1.21109831183256e-24	0.389641730069262	0.273	0.138	3.02665579110074e-20
LSG1	1.52401610200148e-24	0.348763807194742	0.414	0.25	3.80866864051191e-20
CLIC1	1.72629272280692e-24	0.428833663560408	0.703	0.527	4.31417814356678e-20
NDUFA3	1.83913383092313e-24	-0.435582059128066	0.26	0.435	4.59617935685999e-20
HIST1H4C	2.36870279342639e-24	-0.92959851970632	0.559	0.638	5.9196251510519e-20
CIRBP	2.40458961777096e-24	-0.466768597351849	0.185	0.368	6.0093099137714e-20
NORAD	2.44257522760489e-24	0.313935527375883	0.607	0.427	6.10423975130739e-20
YWHAB	3.17499693248551e-24	0.296579340206583	0.832	0.644	7.93463483397455e-20
JUN	3.2796187079696e-24	-0.615602570455056	0.46	0.609	8.19609511308683e-20
EPB41L1	3.32075663331017e-24	0.265838204050123	0.448	0.271	8.29890290230544e-20
TMC5	3.45740011340443e-24	0.447110590672626	0.85	0.685	8.64038862340901e-20
ENTPD4	4.21949373176208e-24	0.258336591008109	0.298	0.153	1.05449367850466e-19
HLA-C	4.42602848557545e-24	0.559699539953407	0.751	0.604	1.10610877883016e-19
ANXA3	4.7455740154023e-24	0.390165075804468	0.568	0.408	1.18596640218919e-19
CLDN4	4.86722264562055e-24	0.767166802955021	0.274	0.146	1.21636761136703e-19
HOOK3	5.68499154183863e-24	0.258876941731021	0.377	0.207	1.42073623622089e-19
PLEC	5.80544640531499e-24	0.293467890545688	0.343	0.184	1.45083911115227e-19
TFG	6.54672548587116e-24	0.332562293268471	0.465	0.303	1.63609216617406e-19
ELF3	6.82449181281378e-24	-0.352018121612855	0.555	0.687	1.70550874894029e-19
TAOK1	7.8391853506949e-24	0.262504542594737	0.376	0.212	1.95909081099216e-19
HLA-DRA	9.01184497350001e-24	-0.59044471676556	0.405	0.539	2.25215017732739e-19
ITFG1	9.16599227014385e-24	0.29950889031869	0.387	0.229	2.29067312823165e-19
CLCN3	1.02361194841547e-23	0.303140959418729	0.448	0.286	2.55810862028511e-19
TK1	1.22166252445234e-23	-0.359857330424421	0.035	0.186	3.05305681485883e-19
PTPN11	1.26623240808095e-23	0.287236631259153	0.391	0.231	3.1644414110351e-19
WWP1	1.44804936730872e-23	0.303013778692732	0.449	0.281	3.61882017384122e-19
PPP1R2	1.70479107565057e-23	0.251899627026217	0.367	0.214	4.26044337715834e-19
ANKRD10	1.76999445291732e-23	0.275786882254306	0.336	0.182	4.42339313728568e-19
GNG12	1.83317930776512e-23	0.329496824684441	0.51	0.34	4.58129840803581e-19
ZNF292	2.00032732595287e-23	0.333767464121397	0.442	0.264	4.99901802028881e-19
RNF13	2.40546933592165e-23	0.318221892943256	0.431	0.271	6.01150841740179e-19
SLPI	2.7330747556523e-23	0.735890461953132	0.436	0.29	6.83022712185067e-19
CAPN9	3.08864241273437e-23	-0.492016763748182	0.04	0.186	7.71882625366445e-19
YPEL5	3.13496586106054e-23	0.278063462178889	0.278	0.142	7.83459318337638e-19
SOSTDC1	3.33719884149905e-23	-0.481091591567097	0.017	0.152	8.33999362479029e-19
TOMM7	5.11889699235282e-23	-0.444356273964189	0.236	0.408	1.27926354735889e-18
SPATS2L	5.30454187676358e-23	0.317841373858749	0.665	0.515	1.32565806042199e-18
HLA-DPB1	5.62086246569558e-23	-0.468627598602521	0.147	0.319	1.40470973880198e-18
EPS8	6.16211544664782e-23	0.298876267002403	0.494	0.322	1.53997427127176e-18
MKI67	6.4852700479687e-23	-0.828812770398457	0.088	0.251	1.62073383768786e-18
GFPT1	6.54492565780449e-23	0.294024928562384	0.599	0.416	1.63564237114192e-18
ARHGAP5	7.52938255716279e-23	0.274387497350882	0.547	0.365	1.88166799486055e-18
RAB10	7.61358724602966e-23	0.284487831623413	0.523	0.353	1.90271158865527e-18
PTTG1	8.97440661724018e-23	-0.475924012588559	0.02	0.155	2.24279395771449e-18
LGALS3	1.14384715181134e-22	0.393141437651787	0.842	0.692	2.85858841709171e-18
DLG1	1.15422824179915e-22	0.355332872966453	0.444	0.282	2.88453179908027e-18
METTL7A	1.24910471961326e-22	-0.542119016354763	0.162	0.329	3.1216376047855e-18
NPEPPS	1.26643877032215e-22	0.28937117200469	0.424	0.262	3.16495713091209e-18
NUCKS1	1.5196409358708e-22	-0.492188852285559	0.521	0.634	3.79773466283473e-18
TFF1	1.57548631339341e-22	-0.284103500658915	0.797	0.866	3.93729784580147e-18
STMN1	1.60857034437257e-22	-0.490703336253474	0.137	0.306	4.01997814762149e-18
AL450405.1	1.76719263635197e-22	-0.382955608891206	0.013	0.142	4.4163911175072e-18
YWHAZ	1.79414883452226e-22	0.285188370965117	0.883	0.713	4.48375735235459e-18
ADIRF	2.13013946256812e-22	-0.592660415257051	0.206	0.369	5.32343153090399e-18
USH1C	2.15461586217456e-22	0.256354905405308	0.374	0.219	5.38460050116045e-18
PPP1R9A	2.39136641976484e-22	0.343344606645435	0.247	0.117	5.97626381963432e-18
RNF19A	2.44283246083977e-22	0.436270614200676	0.452	0.292	6.10488260288467e-18
HUWE1	2.4665360940619e-22	0.260596370466913	0.456	0.28	6.16412035267011e-18
CEP95	2.48040529133586e-22	0.327422124660179	0.346	0.2	6.19878086357745e-18
TGOLN2	2.51112370611258e-22	0.277685126518504	0.527	0.346	6.27554925394596e-18
S100P	2.69447383783224e-22	-0.349314459010441	0.761	0.796	6.73375956812654e-18
CEACAM7	3.27828768819688e-22	0.403125800052266	0.174	0.072	8.19276876157283e-18
HMGB1	3.70926730290636e-22	-0.538412433454393	0.763	0.743	9.26982991669328e-18
SENP5	4.0828842724991e-22	0.254785873048689	0.212	0.096	1.02035360854025e-17
TMA7	4.21086357910762e-22	-0.436606116349584	0.411	0.532	1.05233691705479e-17
FBP1	4.60890050942286e-22	-0.418048634970723	0.083	0.239	1.15181032630987e-17
DIAPH1	6.53367192089071e-22	0.326097889542868	0.431	0.27	1.6328299497498e-17
ATP5MC2	6.62966979498356e-22	-0.461658637268532	0.347	0.491	1.65682077846434e-17
FABP5	7.14366358932901e-22	-0.484986329583654	0.137	0.305	1.78527296760921e-17
LAMP2	7.50901162878346e-22	0.364008129498996	0.435	0.285	1.87657709614927e-17
F3	7.58100519524224e-22	0.374202829560079	0.189	0.084	1.89456900834299e-17
TPM4	9.61394925188122e-22	0.352933986020368	0.785	0.613	2.40262205753764e-17
DNAJB9	1.12799630521104e-21	0.262754647945781	0.212	0.097	2.81897556635291e-17
DHX36	1.18179637536876e-21	0.259263525043838	0.532	0.36	2.95342732168406e-17
PKN2	1.30454762797293e-21	0.280885396673172	0.516	0.348	3.26019497706714e-17
DNAJB11	1.89329102959009e-21	0.311139485081906	0.387	0.242	4.73152361204859e-17
TRIM2	2.26488969947532e-21	0.311242628170349	0.476	0.32	5.66018584795878e-17
KLF6	2.56463208339681e-21	0.454497006789693	0.566	0.398	6.40927203961696e-17
MYL12A	3.04752184677727e-21	0.419688431330846	0.671	0.53	7.61606184728107e-17
SNAP23	4.23706389395468e-21	0.251821247328147	0.335	0.193	1.05888463773821e-16
BIRC5	4.27045297407599e-21	-0.321177433271423	0.016	0.14	1.06722890275133e-16
SEC62	4.63772565450931e-21	0.330877933047843	0.791	0.63	1.15901401831842e-16
BRD2	5.00482543627901e-21	0.297350836494066	0.532	0.361	1.25075592478049e-16
F11R	5.37748844854849e-21	0.257417292960849	0.349	0.205	1.34388813817675e-16
COPB2	5.72434753865717e-21	0.282109237146255	0.568	0.405	1.43057169338581e-16
FAM3D	6.5039383012253e-21	-0.590400707900325	0.198	0.354	1.62539922085921e-16
ARL14	7.80523258636618e-21	0.368857923369312	0.393	0.239	1.95060567565877e-16
RPLP1	8.81255505977958e-21	-0.387754793712708	0.86	0.825	2.20234563498951e-16
GPRC5A	9.22012864839892e-21	0.456595344854717	0.517	0.37	2.30420235052137e-16
RPL23	9.57952637985719e-21	-0.431588580562219	0.749	0.739	2.39401943759011e-16
RALB	1.07565629554285e-20	0.286226486930174	0.321	0.187	2.68817264819114e-16
SELENOS	1.17838910326706e-20	0.352086185844165	0.547	0.401	2.94491220797471e-16
CENPF	1.39664967993106e-20	-0.810155214082262	0.068	0.212	3.49036721511572e-16
STX3	1.67029913956551e-20	0.254650714002973	0.355	0.213	4.17424457968815e-16
RPS5	2.10387669629531e-20	-0.398067885759765	0.607	0.648	5.25779825171162e-16
MYH14	2.15886881119195e-20	0.271004733396718	0.335	0.19	5.39522904604981e-16
SULT1C2	2.34243785011366e-20	-0.539832258271577	0.627	0.738	5.85398643121904e-16
CRYZ	2.35174179289551e-20	0.300459665288125	0.26	0.139	5.87723791462518e-16
HLA-A	2.68983720789761e-20	0.43040588022597	0.839	0.742	6.7221721662569e-16
DDT	2.69946450946588e-20	-0.378728459786288	0.171	0.334	6.74623175560619e-16
GGNBP2	3.7438241120537e-20	0.270102607331134	0.479	0.318	9.3561908384334e-16
HMMR	3.81801949309668e-20	-0.416006559316134	0.007	0.121	9.54161251519792e-16
SLC40A1	4.18401059325781e-20	0.563293149325427	0.441	0.31	1.04562608736106e-15
CUTA	4.54658691678416e-20	0.324798827804405	0.494	0.342	1.13623753637353e-15
PICALM	5.60916679189755e-20	0.256240037312049	0.362	0.218	1.40178687296312e-15
TOP1	6.0886822875295e-20	0.272065607947751	0.578	0.413	1.5216225904765e-15
CDC5L	6.35758514191691e-20	0.285977413233377	0.442	0.286	1.58882410281646e-15
SERINC1	6.36919164993282e-20	0.258954076173541	0.345	0.205	1.59172468523471e-15
LY6E	6.63953888891842e-20	-0.475607719950167	0.194	0.343	1.6592871637296e-15
DDR1	8.03086941938372e-20	0.26336106176434	0.333	0.192	2.00699457659818e-15
TPX2	9.20437674387076e-20	-0.443795603771897	0.04	0.169	2.30026579206074e-15
MIF	1.22744521948945e-19	-0.27369143508409	0.059	0.2	3.06750834802609e-15
TAGLN2	1.25221090537027e-19	-0.344843242030713	0.614	0.697	3.12940027361084e-15
DYNC1H1	1.26087441630778e-19	0.29626794094998	0.63	0.454	3.15105125379477e-15
KPNB1	1.344880835099e-19	0.275281115661999	0.551	0.39	3.36099169499592e-15
NUFIP2	1.38831611051274e-19	0.270842905851424	0.541	0.378	3.4695407917824e-15
TOR1AIP2	1.39873196311198e-19	0.252183680413602	0.373	0.227	3.49557104901314e-15
PNPLA8	1.4266480395547e-19	0.260038438834607	0.28	0.154	3.56533611565114e-15
HMGA1	1.80424351826293e-19	0.330943653123944	0.52	0.348	4.50898497649089e-15
RPS20	1.89618750675319e-19	-0.449812255763421	0.709	0.699	4.73876219812689e-15
TIMP1	1.95335076390454e-19	0.390146683267008	0.314	0.184	4.88161889407385e-15
IST1	2.27884998347328e-19	0.260533819499528	0.394	0.249	5.69507399369808e-15
SARAF	2.39016565535058e-19	0.337251619236087	0.605	0.456	5.97326298928665e-15
RPL30	2.39990329082093e-19	-0.486791296703548	0.764	0.722	5.99759831409058e-15
TPT1	2.7790037721867e-19	-0.31191718001823	0.891	0.94	6.94500832707179e-15
KIF11	3.44297115449242e-19	-0.347569720455817	0.027	0.147	8.60432921219201e-15
ENAH	4.17942928500424e-19	-0.325788185241165	0.114	0.271	1.04448117261541e-14
GBP3	4.28291197932429e-19	0.260421718930577	0.371	0.229	1.07034253275293e-14
DDX27	4.31437699172811e-19	0.268992299177671	0.428	0.282	1.07820595400277e-14
SDCBP	4.70716333124184e-19	0.337695559040006	0.552	0.417	1.17636718811065e-14
ATP5MPL	5.08590394310983e-19	-0.477522522253139	0.412	0.508	1.27101825442258e-14
SPINT2	7.06592492078935e-19	0.337700875365309	0.681	0.537	1.76584529695447e-14
KIF20B	8.86894965068839e-19	-0.507348901597441	0.066	0.202	2.21643920720353e-14
RPN2	9.76197323293308e-19	0.286969348162989	0.695	0.532	2.43961473064231e-14
POF1B	1.26700710625882e-18	0.258978295756082	0.506	0.352	3.16637745925141e-14
PCLAF	1.88556039686746e-18	-0.302770076495564	0.044	0.17	4.71220398781147e-14
U2SURP	1.90360952475884e-18	0.261970722292163	0.712	0.545	4.75731056332481e-14
CENPK	2.0333443668662e-18	-0.252870838002753	0.03	0.15	5.08153090723531e-14
UBE2C	2.09009693474333e-18	-0.424172497976081	0.013	0.121	5.22336124961705e-14
ACTR2	2.36044282715083e-18	0.270836804234791	0.692	0.536	5.89898266933264e-14
ATP5F1A	2.37509324001691e-18	-0.392011600292742	0.335	0.478	5.93559551612625e-14
FSIP2	2.43399062451111e-18	-0.55476676107419	0.041	0.162	6.08278596971572e-14
LMNB1	3.91478524841986e-18	-0.277329557371937	0.052	0.181	9.78343981432608e-14
PDLIM5	4.1008497213996e-18	0.257023803165815	0.46	0.311	1.02484335387498e-13
CDKN3	4.63433634509447e-18	-0.276766283204909	0.013	0.12	1.15816699600256e-13
MZT2B	6.6182184888238e-18	-0.323448391680161	0.129	0.277	1.65395898254196e-13
DYNLRB1	7.483596677145e-18	0.362101394941627	0.466	0.336	1.87022564558531e-13
CHD2	7.50168830641566e-18	0.274232196059504	0.431	0.273	1.87474692465634e-13
CCNB1	9.35036886503739e-18	-0.410088188300787	0.031	0.146	2.33675068306149e-13
ALDH3A2	9.66796197571263e-18	-0.406972242409465	0.171	0.315	2.41612037735034e-13
PDIA3	9.82316514931457e-18	0.338584973926217	0.883	0.755	2.45490720246521e-13
RPS26	1.0822566931638e-17	-0.487803009084411	0.561	0.592	2.70466770188566e-13
ITGA2	1.17770426252554e-17	0.275622874122672	0.222	0.113	2.94320072247758e-13
NACA	1.24458519237392e-17	-0.367386559262296	0.6	0.644	3.11034285426165e-13
LGALS9	1.26363265066703e-17	-0.36261781790941	0.233	0.385	3.15794435728196e-13
PCDH7	1.2900502080051e-17	0.329327621626582	0.364	0.23	3.22396447482556e-13
ASPM	1.32835737354299e-17	-0.542856115976362	0.024	0.134	3.3196979122213e-13
FAM91A1	1.41128202745617e-17	0.272676036988476	0.28	0.163	3.52693491481572e-13
EIF3K	1.4129106492818e-17	-0.36889712731939	0.328	0.46	3.53100500362014e-13
HADH	1.81628866227647e-17	-0.351581935698128	0.113	0.253	4.53908699589513e-13
RPL39	1.88393346900408e-17	-0.392015695861402	0.599	0.639	4.70813813238809e-13
GALNT12	1.97130078554652e-17	-0.397409873269788	0.069	0.195	4.92647779315932e-13
CENPX	2.31913493231561e-17	-0.441529849302562	0.22	0.357	5.79575010934995e-13
HACD3	2.38012890666409e-17	0.351978029962814	0.476	0.345	5.94818015064423e-13
EGR1	2.42138911985393e-17	-0.482401909138049	0.14	0.279	6.05129354942694e-13
CENPU	2.68965434580327e-17	-0.298318715402987	0.056	0.182	6.72171517559694e-13
PTK2	2.83292217518225e-17	0.263621722725169	0.412	0.275	7.07975580799797e-13
RHOC	3.24650163915793e-17	0.301797254476682	0.379	0.25	8.11333224641958e-13
TCIM	4.45864204310266e-17	0.438141652178701	0.277	0.161	1.11425923299179e-12
UQCRC1	5.5576089534492e-17	-0.346709840816722	0.237	0.387	1.38890205355649e-12
RPL10	5.73127551037067e-17	-0.369163741392231	0.746	0.728	1.43230306279673e-12
DLGAP5	5.94459110332187e-17	-0.33271809803748	0.011	0.111	1.48561276263117e-12
TUBA1B	7.27561212432571e-17	-0.567875343641545	0.436	0.528	1.81824822599024e-12
CD44	7.29244278980095e-17	0.579331151496076	0.339	0.22	1.82245437759916e-12
STARD10	7.31593508842606e-17	-0.445076955770049	0.306	0.444	1.82832533794856e-12
SLIRP	7.85476412748238e-17	-0.482628976047265	0.318	0.431	1.96298410309912e-12
LSM3	8.12644081479861e-17	-0.35162275692011	0.186	0.328	2.03087882402632e-12
EEF1D	1.03676421218032e-16	-0.339266799222595	0.477	0.579	2.59097744265985e-12
NDUFB11	1.07056166095666e-16	-0.334779852499853	0.249	0.396	2.67544064689679e-12
FUT9	1.18879104987496e-16	-0.460592692588581	0.037	0.148	2.97090771274252e-12
BTG1	1.2978511458784e-16	0.277611867455249	0.554	0.396	3.2434597986647e-12
FYTTD1	1.44966664220519e-16	0.25124385596028	0.377	0.249	3.62286190553498e-12
STAU1	1.75443194583753e-16	0.254804713653475	0.486	0.345	4.38450087584258e-12
ATP5ME	2.04754194858202e-16	-0.374722779271846	0.455	0.556	5.11701208370132e-12
NUSAP1	2.14929759062345e-16	-0.607146452358759	0.088	0.21	5.37130960872706e-12
TMEM167A	2.587276020889e-16	0.294777013395225	0.405	0.279	6.4658615038037e-12
SNHG8	2.69974884445579e-16	-0.325185667910444	0.186	0.336	6.74694233717947e-12
HLA-DPA1	2.7519001534104e-16	-0.407159734317111	0.162	0.299	6.87727367338793e-12
FTH1	3.07773593796475e-16	0.601433121692499	0.873	0.741	7.6915698825677e-12
PSME1	3.87814214834993e-16	-0.379743476484032	0.346	0.46	9.6918650429413e-12
SEL1L	4.11098270063799e-16	0.257568434738755	0.39	0.257	1.02737568671644e-11
SLC44A2	4.25220137843247e-16	-0.367408510654906	0.095	0.221	1.06266764648406e-11
MT1F	6.08007135933326e-16	-0.312681543409521	0.014	0.11	1.51947063341097e-11
LAMA3	6.44476490592899e-16	0.289445655322086	0.451	0.299	1.61061119764071e-11
CDK1	6.95258401848827e-16	-0.299099598654514	0.023	0.123	1.7375202720604e-11
PLCB4	6.95797761927944e-16	-0.294867342841539	0.064	0.186	1.73886818683413e-11
PSME4	7.65022132672328e-16	0.260999322056781	0.35	0.221	1.91186681176141e-11
MAP7D2	8.77611435307928e-16	-0.345793211334365	0.011	0.105	2.19323873797804e-11
TM4SF20	1.02363962433839e-15	0.28785448236773	0.102	0.037	2.55817778518408e-11
CST3	1.04433092138212e-15	-0.308984837164037	0.555	0.669	2.60988740562605e-11
SMIM24	1.06690698594922e-15	0.279864041143749	0.538	0.402	2.6663072485857e-11
PSMD2	1.09240498432781e-15	0.26008989879116	0.449	0.311	2.73002929633364e-11
SCNN1A	1.14940000269557e-15	-0.35336102497503	0.13	0.261	2.87246554673649e-11
TTK	1.2687447225866e-15	-0.283584292297345	0.023	0.123	3.17071993621617e-11
CRACR2B	1.34727157435803e-15	-0.322175431504838	0.064	0.181	3.36696639147814e-11
CENPE	1.41286051041836e-15	-0.696981690675543	0.062	0.176	3.53087970158653e-11
RPL27	1.41486582043566e-15	-0.388419380370868	0.665	0.666	3.53589117185076e-11
BCL2L1	1.43808739743213e-15	0.264253563146231	0.292	0.182	3.59392421492264e-11
PLEKHJ1	1.75589160850369e-15	-0.271309049597413	0.086	0.213	4.38814871881158e-11
CDC42	1.94896892635483e-15	0.291825385456388	0.708	0.558	4.87066824385337e-11
ARFGAP3	2.13593240212708e-15	0.250393220311021	0.462	0.324	5.33790866615579e-11
PLIN2	2.50570001996418e-15	0.372001240089757	0.247	0.146	6.26199491989247e-11
MYBPC1	2.64836031342988e-15	0.31737245899396	0.119	0.05	6.61851725929261e-11
IFITM2	2.80278291687195e-15	-0.609172033697186	0.21	0.32	7.0044347875547e-11
COPS9	2.90566728365128e-15	-0.348619913428474	0.232	0.365	7.26155310857292e-11
MCUR1	3.24401305973039e-15	0.267363857503212	0.243	0.142	8.10711303757221e-11
MAGT1	3.25803031257642e-15	0.308311404264832	0.408	0.287	8.14214355415972e-11
HNRNPA1	3.77723501474597e-15	-0.295286179898261	0.59	0.658	9.43968802535165e-11
IFITM3	4.10918799330387e-15	-0.703226002563754	0.444	0.497	1.02692717140657e-10
FTL	4.12745794414441e-15	0.340866164221612	0.917	0.753	1.03149301482113e-10
NPM1	4.26359530003848e-15	-0.337222058642052	0.66	0.682	1.06551510143262e-10
ADAM15	4.40525701414158e-15	-0.367836256457307	0.105	0.227	1.10091778040412e-10
FXYD3	4.42299983034635e-15	-0.383354319949343	0.624	0.639	1.10535188760186e-10
ARPC5	4.54118771116392e-15	0.27683238243986	0.507	0.376	1.13488822089697e-10
CEP55	5.36676287325985e-15	-0.282381265197865	0.028	0.129	1.34120770965637e-10
PLAUR	5.60504589049624e-15	0.300189785323068	0.208	0.111	1.40075701849391e-10
KLF4	6.00218560856827e-15	-0.484272051262417	0.196	0.32	1.5000062054373e-10
RPL35A	6.77769392963951e-15	-0.436818780965637	0.754	0.726	1.69381348995621e-10
RPS15A	9.9262965072831e-15	-0.393127340291767	0.492	0.566	2.48068076013512e-10
RPS23	1.10583834321844e-14	-0.31910348021449	0.694	0.703	2.7636006035372e-10
RNF213	1.18830069029236e-14	0.377017303585689	0.559	0.419	2.96968225510964e-10
MTDH	1.23595153137298e-14	0.253179535134902	0.709	0.55	3.08876647205422e-10
RPL36AL	1.32473058635517e-14	-0.3366184767527	0.603	0.64	3.3106342083602e-10
PRRC2C	1.51736873772203e-14	0.267048625315149	0.811	0.71	3.79205621244112e-10
MZT2A	1.56089129140713e-14	-0.252052594941575	0.112	0.24	3.90082342635556e-10
NDUFA11	1.7575938931859e-14	-0.284323134646936	0.177	0.314	4.39240289846088e-10
ANKRD22	1.93432577893706e-14	-0.268087742426539	0.14	0.276	4.8340735541416e-10
UBC	2.36204096910504e-14	0.307258435401242	0.792	0.691	5.90297658589041e-10
ATP5IF1	2.46118062617326e-14	-0.296322478679959	0.527	0.607	6.15073650286961e-10
TMPRSS4	2.8594661243267e-14	0.312340301624735	0.442	0.314	7.14609179130485e-10
EFCAB14	3.35463044339164e-14	0.252005756957627	0.537	0.401	8.38355694108006e-10
NFIC	3.4871968162053e-14	-0.345774905845559	0.113	0.233	8.71485356337867e-10
NFKBIZ	4.20818763683899e-14	0.255786920160202	0.582	0.442	1.05166817232243e-09
CD59	5.14115004622213e-14	0.296057538541539	0.568	0.427	1.28482480805137e-09
TPI1	5.64678778337973e-14	-0.479240196754398	0.521	0.562	1.41118873494443e-09
MORF4L1	5.93029222917466e-14	0.255717871071269	0.72	0.585	1.48203933099304e-09
NR2F2	6.96717586634513e-14	-0.419305726622309	0.171	0.29	1.74116692075831e-09
EEF1E1	6.96931663376218e-14	-0.312037869374848	0.157	0.276	1.74170191994351e-09
TRNP1	8.26803019687359e-14	-0.373948188698937	0.236	0.367	2.06626342650068e-09
NPDC1	8.40088410531504e-14	-0.313951427355122	0.103	0.221	2.09946494675928e-09
C12orf75	8.72205531429362e-14	0.293625710742864	0.448	0.324	2.17972884359512e-09
LIPF	8.81430532990084e-14	-3.72944621618714	0.179	0.278	2.20278304499552e-09
ANLN	1.01391543973314e-13	-0.272142401243655	0.025	0.117	2.5338760754371e-09
SNHG25	1.15803159595818e-13	-0.296870021872355	0.044	0.142	2.8940367614591e-09
POLR2L	1.23208919149912e-13	-0.368097099762359	0.333	0.433	3.07911409847545e-09
H2AFZ	1.3389150731679e-13	-0.614789981374108	0.36	0.445	3.34608265935391e-09
COMTD1	1.35707770654148e-13	-0.256147764405984	0.049	0.15	3.39147289641782e-09
LGALS9B	1.42043343798705e-13	-0.324937870945434	0.017	0.102	3.54980520487343e-09
RPL7	1.44745809465255e-13	-0.361777167449952	0.767	0.727	3.61734252434619e-09
PRDX2	1.69382010448254e-13	-0.27511051641948	0.25	0.381	4.23302582311231e-09
ANKRD36	1.82064477235403e-13	-0.514397766971347	0.171	0.286	4.54997335058994e-09
AGFG1	1.82243423930738e-13	0.255995974550759	0.253	0.152	4.55444540745306e-09
COX8A	1.84340293862133e-13	-0.36712485215487	0.429	0.5	4.60684828390858e-09
NFE2L2	2.54621477008043e-13	-0.358730513879201	0.458	0.555	6.36324533190801e-09
KPNA2	2.61434613738808e-13	-0.345333222269899	0.083	0.192	6.53351243194656e-09
IL18	2.80163136239249e-13	0.275623982687027	0.305	0.198	7.00155693775507e-09
KCNE2	2.95225334345957e-13	-0.355174566539377	0.042	0.137	7.37797633063981e-09
FAM96B	3.15918021913308e-13	0.282437272321261	0.429	0.311	7.89510728563548e-09
LGALS3BP	3.32263699079996e-13	-0.352181196439871	0.541	0.616	8.30360210370818e-09
MRPS10	3.53275586591849e-13	0.278438873042378	0.369	0.256	8.82871018451689e-09
ATOX1	3.87924020253981e-13	-0.260999476899686	0.143	0.264	9.69460919016723e-09
C3	4.57622674966145e-13	0.296013771787533	0.177	0.095	1.14364482700789e-08
OCIAD2	5.33992071363207e-13	0.319565144758049	0.561	0.43	1.33449958554379e-08
LY6D	5.63630161972298e-13	-0.348037854366141	0.041	0.136	1.40856813778497e-08
TMPO	6.03552892016953e-13	-0.33947536287723	0.308	0.427	1.50833903243957e-08
NCOR1	6.17003782367717e-13	-0.403450407060346	0.527	0.616	1.54195415251516e-08
LTF	6.22199807502105e-13	-1.11566636872549	0.024	0.109	1.55493953892851e-08
GALNT6	6.93632551235036e-13	-0.390800229883063	0.277	0.404	1.73345710879148e-08
NHP2	8.6661026616292e-13	-0.261461842674275	0.184	0.309	2.16574571616775e-08
TMBIM1	8.75006957999716e-13	0.262336593068334	0.47	0.352	2.18672988873709e-08
FAM111B	8.76187878723099e-13	-0.257188690146869	0.028	0.116	2.1896811277169e-08
GALE	9.44649750629753e-13	-0.382911145588463	0.345	0.458	2.36077419179881e-08
ANP32B	1.00908067981032e-12	-0.312371948643364	0.328	0.45	2.52179352691398e-08
JUNB	1.01504814280483e-12	-0.454189558532499	0.268	0.382	2.53670681368355e-08
RPL5	1.08561133763968e-12	-0.312530972946765	0.743	0.712	2.71305129389533e-08
TIMM13	1.26050198222192e-12	-0.279432407426485	0.213	0.337	3.15012050377081e-08
DUT	1.67132568358225e-12	-0.323766180505049	0.191	0.311	4.17681001584039e-08
FRY	1.8103715790842e-12	-0.339046650680581	0.025	0.108	4.52429961328932e-08
MT-TW	1.9001029485928e-12	-0.336963846876339	0.232	0.358	4.74854727882826e-08
NDUFS5	2.1964267990689e-12	-0.332881739480394	0.449	0.523	5.48909021355309e-08
ALDH2	2.27054395859862e-12	-0.32445065201202	0.441	0.548	5.67431640693382e-08
NBEAL2	2.98953336859968e-12	-0.289887805743526	0.023	0.103	7.47114284146745e-08
CYBA	3.03507672112445e-12	-0.35315556099249	0.456	0.539	7.5849602337621e-08
PLBD1	3.18480339806125e-12	0.256387575193761	0.407	0.291	7.95914217209486e-08
CKAP2	3.785856533265e-12	-0.295668540105409	0.059	0.154	9.46123406228257e-08
IGHG3	4.14144900217937e-12	-0.672280759323171	0.03	0.113	1.03498952013465e-07
JTB	4.24080226737136e-12	-0.291901995052026	0.29	0.407	1.05981889463878e-07
HIST1H1B	4.25685282723822e-12	-0.56053898551028	0.095	0.199	1.0638300900551e-07
IER2	4.62070077069367e-12	-0.377016597725663	0.373	0.484	1.15475932960405e-07
RPL22	5.02510568293308e-12	-0.306603562282367	0.525	0.568	1.25582416122181e-07
PRR13	5.16298981752481e-12	0.276224466734701	0.523	0.405	1.29028278529762e-07
PFDN5	5.31637394967943e-12	-0.322385449192394	0.424	0.514	1.32861501376439e-07
AES	5.75376102346488e-12	-0.344419965322369	0.203	0.317	1.43792241737411e-07
UBA7	6.72106036318208e-12	-0.254724417030509	0.028	0.11	1.67966019536283e-07
AAMDC	7.37253067362025e-12	-0.268785679384237	0.076	0.176	1.84246914064444e-07
RPL24	8.46056173802131e-12	-0.311334625646192	0.576	0.64	2.11437898394891e-07
MCM4	9.1337585369109e-12	-0.251498283266568	0.106	0.214	2.2826175959594e-07
HMGN2	9.69510030812732e-12	-0.449127943172653	0.271	0.361	2.4229025180041e-07
SLC25A37	1.04587901192677e-11	0.253553990197976	0.347	0.242	2.61375623870619e-07
MRPL52	1.19911152383361e-11	-0.298529064419818	0.239	0.352	2.99669960921256e-07
COX7C	1.25213162400657e-11	-0.326576321546018	0.63	0.643	3.12920214155481e-07
CCDC34	1.26491899520502e-11	-0.321760407911197	0.145	0.257	3.16115906091686e-07
ATP5MC3	1.68175340399987e-11	-0.359687101098349	0.405	0.472	4.20286993193607e-07
POLR2I	1.72444192348317e-11	-0.254914640889433	0.177	0.291	4.3095528109768e-07
NSA2	2.05229263517035e-11	-0.259370681691778	0.247	0.369	5.12888452455423e-07
TMEM59	2.21625391514334e-11	0.268440138177801	0.597	0.5	5.53864015933472e-07
NDUFS8	2.87408850888067e-11	-0.254198337394012	0.249	0.36	7.18263459254369e-07
DNMT1	2.97218703167985e-11	-0.270558750216867	0.116	0.222	7.42779261087111e-07
MUC6	4.08307235854453e-11	-1.52392935336216	0.034	0.111	1.02040061312386e-06
SMC2	4.94364436513297e-11	-0.310712310672568	0.103	0.202	1.23546616329038e-06
NANS	5.58649837720737e-11	-0.300904449416024	0.287	0.396	1.39612180944789e-06
CDC42EP1	7.96840444831811e-11	-0.295513710439207	0.157	0.264	1.99138395567918e-06
GUSB	8.61155262411417e-11	-0.271313582570943	0.138	0.244	2.15211311629237e-06
CTSS	9.7874429910713e-11	0.258699485405309	0.602	0.503	2.44597987789863e-06
RAB27A	1.02396782236198e-10	-0.325157057867098	0.23	0.34	2.55899798486483e-06
AHI1	1.03777961847438e-10	-0.421181823811432	0.198	0.296	2.59351504452931e-06
CYC1	1.32551212385439e-10	-0.287159361549386	0.29	0.391	3.31258734872452e-06
SOX21	1.32677733906929e-10	-0.299028258731706	0.062	0.147	3.31574924806805e-06
PCNA	1.43913527811144e-10	-0.260790136611474	0.106	0.202	3.5965429735283e-06
CEP85L	1.45250242106639e-10	-0.284087770161895	0.041	0.12	3.62994880048703e-06
SYTL1	1.45991920092786e-10	-0.261068090636664	0.038	0.116	3.64848407503882e-06
SNRPE	1.55989336223892e-10	-0.315406285694772	0.267	0.363	3.89832950157128e-06
UPK1B	2.10019839782259e-10	0.343774023899171	0.249	0.161	5.24860581599843e-06
ZFP36	2.1954221933467e-10	-0.313771428006589	0.184	0.29	5.48657960339273e-06
PPIA	2.62365511140807e-10	-0.272226656497387	0.596	0.638	6.5567764889199e-06
ATP5MG	3.07659435926312e-10	-0.384358035957361	0.575	0.581	7.68871696323446e-06
TFF2	3.19983914853495e-10	-0.289768573410583	0.688	0.777	7.99671801610368e-06
UQCRB	3.34925309684515e-10	-0.364736920033048	0.606	0.606	8.37011841432572e-06
SPINK1	4.4393470236946e-10	-0.345306708505469	0.871	0.873	1.10943721469152e-05
SELENOT	6.14777947723831e-10	0.259311177934051	0.367	0.273	1.53639156915663e-05
ECT2	6.49624588273185e-10	-0.26125603105241	0.165	0.267	1.62347680855352e-05
HK1	9.11917229077885e-10	-0.25542499164336	0.097	0.189	2.27897234718854e-05
CWC27	9.48487731885378e-10	0.287543820510648	0.28	0.191	2.37036569075475e-05
ATP5F1B	1.11388315320625e-09	-0.276261141267759	0.476	0.533	2.78370538817774e-05
OSBPL7	1.13874789788655e-09	-0.294251672116735	0.071	0.153	2.84584487160829e-05
RBM5	1.51229177314981e-09	-0.357339337873736	0.161	0.253	3.7793683702787e-05
MICALL2	1.63855237344872e-09	-0.354680635347854	0.079	0.16	4.0949062364857e-05
HLA-DRB1	1.74158931638299e-09	-0.355160145256489	0.482	0.532	4.35240586057272e-05
HLA-B	1.86951368894942e-09	0.335411127721104	0.887	0.833	4.67210166005349e-05
RPS7	2.09024589529869e-09	-0.263840273839694	0.614	0.62	5.22373351694096e-05
CCNG1	2.11707594216292e-09	-0.254653458797075	0.109	0.199	5.29078448705936e-05
SNRPD2	2.2888739024434e-09	-0.342029678868917	0.5	0.526	5.72012476959629e-05
LPCAT4	5.00660279906812e-09	-0.349643835452971	0.107	0.188	0.000125120010551511
INF2	5.36789195912248e-09	-0.33839997851175	0.107	0.189	0.00013414898795043
QARS	5.46230250715665e-09	-0.25064894626061	0.145	0.24	0.000136508401956352
AKR7A3	5.54038039635502e-09	-0.307575166517132	0.172	0.263	0.000138459646485308
H2AFV	6.61019941340881e-09	-0.252677299252173	0.219	0.316	0.0001651954935405
SLC9A4	6.75815569312631e-09	-0.265490743147286	0.082	0.162	0.00016889306892692
NME1	7.31389717404016e-09	-0.259421099978825	0.232	0.323	0.000182781604276438
ELOVL6	7.36972085026019e-09	-0.312646758025508	0.137	0.226	0.000184176693768852
KCNE3	1.05943991575097e-08	0.270441242044804	0.473	0.387	0.000264764629345324
SNRPD1	1.08369893799905e-08	-0.300762826586097	0.311	0.387	0.000270827201595343
ETS2	1.26618284076037e-08	0.270671482793401	0.27	0.192	0.000316431753734424
PFKL	1.54718858977402e-08	-0.265114228058969	0.124	0.21	0.000386657900470424
DUOX2	1.6694136494715e-08	0.322382389191769	0.336	0.243	0.000417203165139422
UQCRFS1	2.33656232690731e-08	-0.261278875351552	0.253	0.341	0.000583930291117406
RBX1	2.66616379829205e-08	-0.343436450511671	0.349	0.408	0.000666300994831167
KNL1	3.49643647164596e-08	-0.263187672942727	0.049	0.117	0.000873794438629042
TUBB4B	6.06904036229943e-08	-0.327338756955195	0.246	0.331	0.00151671387694225
MIS18BP1	6.54254760053813e-08	-0.34375171332082	0.195	0.278	0.00163504807085048
NOP10	7.90357657437674e-08	0.288231139789474	0.463	0.391	0.00197518282170249
LINC00342	8.28489118519937e-08	-0.275359433929213	0.081	0.155	0.00207047715609318
CCND1	9.5261177875445e-08	-0.25700858014202	0.328	0.426	0.00238067209628525
BSG	9.8945653094599e-08	-0.258274055839278	0.349	0.428	0.00247275081648712
MRPL57	1.03218051115442e-07	-0.266544297708959	0.326	0.395	0.00257952231542602
RNPEPL1	1.03977240366609e-07	-0.256642873739592	0.072	0.141	0.00259849521400193
SLC7A8	1.17845005688882e-07	-0.275696580606109	0.078	0.145	0.00294506453717085
TMSB4X	1.55635861167443e-07	0.379335414180829	0.936	0.957	0.00388949580643556
SNU13	1.73918406028573e-07	-0.28594679971001	0.323	0.386	0.00434639488506007
COMMD6	1.78868059960393e-07	-0.261559329248197	0.342	0.414	0.00447009168647018
MPRIP	1.86054199400797e-07	-0.293794880525918	0.105	0.176	0.00464968049722533
RANBP1	1.87392438860417e-07	-0.263236266481297	0.223	0.302	0.00468312443956068
TXNDC17	1.93975380020802e-07	-0.253552748838452	0.364	0.429	0.00484763872209987
NDUFA2	2.27187882904439e-07	-0.257459012703354	0.359	0.423	0.00567765238166484
SYCP2	2.59121672090192e-07	-0.324106164292077	0.105	0.177	0.006475709707206
HIST1H1E	3.00891490921517e-07	-0.363411942247504	0.29	0.361	0.00751957924961963
VILL	3.25353867511367e-07	-0.358803940472104	0.165	0.238	0.00813091850297658
DUOXA2	3.37931281472534e-07	0.34161815340138	0.219	0.149	0.00844524065528009
DOPEY2	6.22260271764098e-07	-0.333562950363584	0.15	0.22	0.0155509064516566
FOSB	6.4139047722818e-07	-0.353814388897341	0.1	0.166	0.0160289894164094
FAM177B	1.28353551307608e-06	-0.363611290717396	0.133	0.197	0.0320768360072843
LYPD2	1.38760662230887e-06	-0.526744418243197	0.145	0.213	0.0346776770981209
IGFBP2	1.45903917921574e-06	-0.267567336328025	0.242	0.316	0.0364628481277806
B2M	1.60298506443288e-06	0.502586164448737	0.976	0.965	0.0400601997452422
ERN2	1.97429820133387e-06	-0.307755840050635	0.271	0.345	0.0493396863495347
UBE2Q2P2	1.99940962829766e-06	-0.25265130583592	0.059	0.115	0.0499672460207869
TNFRSF14	2.38134759832194e-06	-0.282398767918874	0.116	0.181	0.0595122578296636
MARCKS	3.19863106044604e-06	-0.250997030854868	0.377	0.451	0.0799369888316069
ANKRD36B	3.21008249717061e-06	-0.337583550118815	0.116	0.177	0.0802231716867908
GATA6	3.90979994534952e-06	-0.25242826251242	0.236	0.31	0.0977098104342297
NAB1	4.76962193715575e-06	-0.251065447344879	0.092	0.151	0.119197621831459
CNTRL	5.77762413967844e-06	-0.28402711869988	0.1	0.161	0.144388604874704
PAPSS1	6.34963500587314e-06	-0.272213864083408	0.136	0.198	0.158683728431776
FER1L4	9.50749035279549e-06	-0.412790513724011	0.243	0.3	0.237601691406712
DMBT1	9.63480699978634e-06	-0.252532431533043	0.085	0.148	0.24078346173166
HIST1H1D	1.32543806844255e-05	-0.303125914139755	0.174	0.241	0.331240227684479
TMEM63A	1.54229826653318e-05	-0.314092361356081	0.157	0.215	0.385435759789308
SRSF5	1.61394174146126e-05	-0.250093227781155	0.47	0.507	0.403340180608582
MIA3	2.11615428277489e-05	-0.406845922059139	0.477	0.494	0.528848116808273
ACTB	2.12760644055918e-05	0.262762005084317	0.873	0.863	0.531710125560146
TLN2	2.79476252791959e-05	-0.260616680736863	0.154	0.212	0.698439103352384
MST1R	3.13420301899334e-05	-0.263895594269683	0.103	0.157	0.783268676476625
C15orf48	4.44833292762556e-05	0.410252868364289	0.216	0.161	1
UQCR10	7.44869559480905e-05	-0.322496538976863	0.595	0.588	1
COL27A1	7.78797594488485e-05	-0.250626612492407	0.059	0.103	1
STAT1	8.7258658347868e-05	-0.255202752615517	0.233	0.293	1
FMN1	0.00017750955233748	-0.368152282400314	0.178	0.222	1
CLDN18	0.000228654451401389	0.332703425355898	0.936	0.929	1
CAPN8	0.000418456683500295	-0.355150732363774	0.424	0.45	1
XIST	0.000570938715452857	0.424961865959565	0.626	0.618	1
AKR1C1	0.000573357540792754	-0.276459105801895	0.148	0.193	1
EDN1	0.0007608349322931	0.289819259449978	0.114	0.08	1
AZGP1	0.000881256211859564	-0.292099846993636	0.116	0.157	1
OLFM4	0.00283474046487081	-0.335448514119667	0.15	0.194	1
SMC4	0.00295767496874749	-0.337473973549255	0.37	0.39	1
SULT1B1	0.00349572667622057	-0.251163376036015	0.105	0.138	1
UQCRQ	0.00423519569190348	-0.465808031983052	0.692	0.62	1
ATP5MC1	0.00521298339018798	-0.300027529007349	0.414	0.403	1
CXCL2	0.00536865291452104	-0.260056941576165	0.257	0.298	1
TMEM258	0.0063214789865841	-0.269284923615961	0.518	0.481	1
LDHA	0.0109651334099837	-0.265784255150864	0.496	0.457	1
PHGR1	0.0136563675559733	-0.267613547520764	0.092	0.121	1
SNRPG	0.0237519077819119	-0.268304966958019	0.417	0.401	1
UTRN	0.0259418099140455	-0.339665058812954	0.331	0.331	1
HIST1H1C	0.0266945769911544	-0.313119789749327	0.428	0.412	1
DDX60	0.0291717920871906	-0.345941423084055	0.246	0.27	1
MT-TE	0.0300831142153502	-0.268392489230541	0.61	0.608	1
CXCL3	0.0300906750416745	-0.480089961499134	0.407	0.404	1
SLC12A2	0.0492945683713007	0.285086378328789	0.54	0.527	1
SYTL2	0.0604981209874332	-0.454183595432379	0.597	0.578	1
APOL1	0.100360823700507	0.338944540782637	0.353	0.334	1
MMP7	0.131666033982119	0.356643348189602	0.129	0.114	1
FABP1	0.195984651879927	-0.514437237532229	0.16	0.137	1
GATM	0.257463337411598	0.251807649350254	0.306	0.308	1
GSTA1	0.752794937263224	-0.448650675989997	0.427	0.38	1
MPC2	0.978650919092237	-0.292137189034392	0.475	0.431	1
