# Supplementary material for: Circulating neutrophils activated by cancer cells and M2 macrophages promote gastric cancer progression during PD-1 antibody-based immunotherapy
Source: Front Mol Biosci. 2023 Jun 1;10:1081762. doi: 10.3389/fmolb.2023.1081762 (PMC10269372; doi:10.3389/fmolb.2023.1081762)
Supplement: Supplementary file 9 [file Table8.XLS]

	P1ST_1	P1PB_1	P1AS_1	P1PL_1	P1PB_2	P1PL_2	P2ST_1	P2PB_1	P2ST_2	P2AS_2
1	1	0	223	777	0	1051	0	0	0	0
2	302	0	153	834	0	599	29	0	107	0
3	8	0	41	333	0	416	0	0	0	0
4	12	10	119	304	2	306	0	0	2	1
5	22	0	31	282	0	213	0	0	0	0
6	16	0	7	110	0	135	0	0	3	0
7	2	0	6	66	0	63	0	0	3	0
8	4	0	20	44	0	36	0	0	1	0
