# Supplementary material for: Circulating neutrophils activated by cancer cells and M2 macrophages promote gastric cancer progression during PD-1 antibody-based immunotherapy
Source: Front Mol Biosci. 2023 Jun 1;10:1081762. doi: 10.3389/fmolb.2023.1081762 (PMC10269372; doi:10.3389/fmolb.2023.1081762)
Supplement: Supplementary file 11 [file Table9.XLS]

gene_id	p_val	avg_logFC	pct.1	pct.2	p_val_adj
FN1	0	1.0660622561876	0.954	0.624	0
MARCO	0	1.02539798638043	0.931	0.542	0
C1QB	7.12679180404804e-290	0.589297163750434	0.991	0.892	1.78105653974965e-285
TIMP1	2.86298765238329e-284	0.895692309640479	0.964	0.765	7.15489244207109e-280
S100A8	1.65799475062857e-260	0.972164808776288	0.964	0.7	4.14349468129587e-256
VSIG4	2.31770691896381e-215	0.553677939466313	0.987	0.83	5.79218136118246e-211
HAMP	3.65737962912074e-205	1.13463340865952	0.65	0.288	9.14015743113564e-201
C1QA	7.89237638717187e-203	0.443273661624501	0.99	0.88	1.97238378291812e-198
PLTP	1.41148523206924e-199	0.792596836073823	0.824	0.557	3.52744274346424e-195
LYVE1	1.07092900381119e-188	0.668407634733748	0.868	0.519	2.67635867342456e-184
C1QC	8.64544582730485e-176	0.409667506489685	0.991	0.886	2.16058336670175e-171
TSPAN13	2.1340245923836e-157	0.60731571016509	0.363	0.092	5.33314085882585e-153
S100A9	3.91348556514582e-145	0.585099249259077	0.943	0.745	9.78019177585593e-141
FCGR3A	3.75912363518375e-144	0.380753135441197	0.991	0.9	9.39442587668771e-140
IFI27	2.26328804347547e-139	1.32463929395975	0.414	0.151	5.65618314944955e-135
TGM2	4.62263364087854e-137	0.585999356871204	0.366	0.112	1.15524237319195e-132
MPC2	1.64853082570195e-134	0.636335120220125	0.623	0.323	4.11984338651174e-130
TIMD4	4.36097001064385e-130	0.649997618726341	0.258	0.054	1.08985001536001e-125
MT-RNR2	1.48595205501087e-125	-0.326942212260598	1	1	3.71354278067765e-121
GPX3	4.1789362932976e-122	0.58077379971398	0.53	0.237	1.044357969058e-117
FTH1	5.10185716793373e-115	0.286008023491878	1	0.999	1.27500512483832e-110
CFP	4.34812970543599e-113	0.518318883482228	0.301	0.087	1.08664109468551e-108
TMSB10	1.08934806072177e-110	0.274588621346115	1	0.989	2.72238973854979e-106
C2	1.3930449280236e-110	0.505961117242811	0.559	0.275	3.48135857962378e-106
NUPR1	2.94814134933598e-107	0.586958763027603	0.579	0.298	7.36770004612554e-103
CFD	9.40876400011353e-107	0.550606183765988	0.556	0.294	2.35134421126837e-102
FTL	1.75880905430688e-102	0.361033952619392	1	1	4.39543970761832e-98
SLC39A8	4.21823266068774e-95	0.597196229389933	0.47	0.232	1.05417852423247e-90
SULF2	1.03945886990894e-93	0.472674107013797	0.459	0.212	2.59771166178944e-89
GPR183	1.80647503596362e-92	-0.806996061053277	0.235	0.469	4.51456176237669e-88
EMP3	4.27560940798944e-92	0.444178229148269	0.942	0.783	1.06851754715064e-87
CD52	1.84905793570321e-90	0.579774238880339	0.743	0.508	4.6209806871159e-86
S100A4	2.25139263966384e-88	0.445628219699759	0.886	0.723	5.62645534578391e-84
CST3	7.70483370818374e-88	0.349245318673024	0.995	0.957	1.9255149920122e-83
SRGN	4.49203816940286e-87	0.251647878891774	0.998	0.981	1.12260525891547e-82
STOM	1.60956285733884e-86	0.440860045764025	0.669	0.428	4.0224585367755e-82
THBS1	1.56295151449358e-85	-1.09100541484547	0.048	0.245	3.90597212987091e-81
S100A10	6.86938079534939e-84	0.394389702465463	0.909	0.746	1.71672695456577e-79
CD44	1.70794260689725e-83	0.344426332890175	0.906	0.741	4.26831936889691e-79
BHLHE41	2.80479336099131e-83	0.517585752264031	0.502	0.269	7.00945908845337e-79
CTSL	2.88608313090536e-83	0.335030766894137	0.959	0.87	7.21261035244559e-79
VIM	3.9692974482603e-81	0.303141047308558	0.994	0.954	9.91967125294732e-77
LILRB1	9.36379580705637e-80	0.460332446809978	0.564	0.332	2.34010621014146e-75
MT-RNR1	6.27873540123105e-79	-0.372946683451214	0.998	0.999	1.56911876412165e-74
IGSF6	7.8090111273945e-79	-0.8309128985747	0.377	0.578	1.95154997084716e-74
PLBD1	4.3582205913334e-77	0.473855688503262	0.611	0.384	1.08916290798013e-72
ANXA2	1.00477995187986e-76	0.28584988884676	0.977	0.909	2.51104557774295e-72
SLC2A6	1.5567647969074e-75	0.440090717054314	0.241	0.078	3.89051090395128e-71
PLA2G7	5.60932001782918e-74	-0.802562559619785	0.13	0.328	1.40182516565569e-69
CD163	4.22756155038623e-69	0.286776581939642	0.974	0.879	1.05650990705702e-64
CD55	6.07520998609632e-69	0.442636348575086	0.529	0.307	1.51825572762533e-64
FLT1	1.01326016614586e-64	0.312070915350971	0.177	0.049	2.53223848121512e-60
LTA4H	1.33472181199338e-63	0.476964243304528	0.611	0.4	3.33560328035264e-59
FBP1	2.70324195032254e-63	0.372617093035365	0.512	0.293	6.75567195805106e-59
SDC3	6.08428253553574e-63	0.361254103985581	0.518	0.301	1.52052304845574e-58
CYP27A1	8.19239395347275e-63	0.36705773818011	0.555	0.328	2.04736117291237e-58
TREM1	8.59824323107702e-63	0.356074930157468	0.328	0.147	2.14878696587846e-58
GPX1	1.26336359765732e-61	-0.351610682049962	0.837	0.889	3.15727196690541e-57
IL2RA	9.22987977208951e-61	0.414738457295342	0.365	0.179	2.30663925384289e-56
CD28	1.22990524029865e-58	0.353699131561483	0.427	0.23	3.07365618603035e-54
ITLN1	7.96021444379932e-58	0.250870949087675	0.122	0.025	1.98933719164989e-53
CD9	2.48905185720755e-57	-0.65361795066152	0.093	0.257	6.22038949634739e-53
SLC2A5	4.66912364533315e-57	0.325691224184689	0.691	0.476	1.16686069020521e-52
ADM	1.7485392281334e-54	0.395496283240393	0.546	0.346	4.36977438502818e-50
ACSL1	1.95967970757375e-53	0.358701714801248	0.637	0.438	4.89743555719756e-49
SMPDL3A	2.40580006547328e-53	0.329159523816359	0.486	0.288	6.01233494362427e-49
TAGLN2	1.7350774287163e-52	0.363346302703675	0.65	0.453	4.3361320021049e-48
COLEC12	3.71809364791524e-52	0.315435234198313	0.719	0.511	9.29188783550497e-48
MAN1A1	5.6516365564407e-52	0.311267306506244	0.604	0.392	1.4124004918201e-47
S100A6	1.14651665681255e-51	0.339165353396615	0.832	0.692	2.86525977704025e-47
CTSA	3.64541813319236e-51	-0.381439362442637	0.544	0.671	9.11026445666103e-47
CYP1B1	4.61431950442322e-50	0.385524577705468	0.462	0.274	1.15316458735041e-45
FCGR2B	2.00068003768782e-49	0.294866608903629	0.673	0.486	4.99989948218564e-45
TCN2	3.62170829514235e-49	0.325787401043766	0.404	0.227	9.05101120039025e-45
CCL8	1.11334242189529e-48	0.462901081495517	0.13	0.035	2.78235404655852e-44
ID2	4.84571595820303e-48	-0.427306735119339	0.485	0.621	1.21099287511452e-43
APMAP	1.311929094031e-46	0.291175429283204	0.707	0.512	3.27864199889286e-42
FGL2	1.02666446316266e-45	-0.441473022938165	0.688	0.763	2.5657371598898e-41
SOD2	1.33856496683375e-45	0.255787137175687	0.537	0.338	3.34520770861423e-41
DRAM1	4.41750976526987e-45	0.315492493988162	0.54	0.357	1.10397986543859e-40
C3	1.18021309259427e-44	-0.66789506178381	0.104	0.242	2.94947053970233e-40
SDS	5.36902309392205e-44	-0.508722462363656	0.035	0.152	1.34177256140206e-39
LPAR6	1.69426371162982e-43	-0.405774234307556	0.559	0.671	4.23413444173408e-39
IQGAP2	3.50834163660375e-43	-0.50542784470364	0.395	0.525	8.76769658403642e-39
TNFSF10	1.59539870286297e-42	0.319408408438272	0.374	0.212	3.98706089832484e-38
SCD	2.64152719554273e-41	0.296512741268237	0.463	0.289	6.60144061438083e-37
ADAMDEC1	9.97933156734031e-41	-0.644682267217701	0.035	0.142	2.49393475199402e-36
FGR	2.42617145089128e-40	0.283343520284349	0.306	0.16	6.06324507292239e-36
PLXDC2	3.10723613086738e-40	-0.382748610990989	0.591	0.69	7.76529381465066e-36
NCF1C	3.47241902872851e-40	0.284498319334791	0.225	0.103	8.67792239469541e-36
STAB1	1.83743230440315e-39	-0.393254991772115	0.556	0.664	4.59192707193392e-35
LINC01094	9.43870027713884e-39	0.276370949997774	0.56	0.379	2.35882558625977e-34
LMNA	1.80869381373942e-38	0.313811237857611	0.27	0.136	4.52010670991618e-34
PTTG1IP	3.78512323147169e-38	0.259389106835836	0.739	0.57	9.45940146777091e-34
HLA-DQA1	5.03570926249635e-38	-0.77299939687423	0.376	0.482	1.25847410179046e-33
MYOF	6.3789387342917e-38	0.278434254214207	0.464	0.296	1.59416057908684e-33
IFIT3	4.22900771892471e-36	0.296773693404439	0.491	0.322	1.05687131903647e-31
F13A1	9.97473887505404e-36	-0.416621914794638	0.517	0.613	2.49278699226475e-31
PLXNC1	2.47007765785632e-35	-0.422291039795522	0.191	0.322	6.17297107474873e-31
ITGAM	2.52775115055981e-34	0.260811448873856	0.556	0.388	6.31710290036402e-30
LYZ	1.7243142518772e-33	-0.530334402403907	0.934	0.925	4.3092337468663e-29
CD93	3.24026667361073e-33	-0.386667573138179	0.202	0.329	8.09775044402058e-29
HLA-DPB1	4.44608796801769e-33	-0.420483876378288	0.885	0.882	1.1111218440873e-28
CD36	8.20413210619657e-33	-0.516329562270975	0.288	0.416	2.05029465465958e-28
EMP1	2.65921656354215e-32	0.358649237918318	0.413	0.268	6.64564811394819e-28
TMIGD3	1.26878600019911e-30	0.310619781560187	0.24	0.129	3.1708230930976e-26
PRDM1	2.93813670365263e-29	-0.365110207813365	0.103	0.211	7.34269743609829e-25
IGKC	4.51547527768626e-28	-0.508426884288353	0.04	0.126	1.12846242664657e-23
HERPUD1	6.68637822414746e-28	-0.456670535016004	0.418	0.517	1.67099278199669e-23
ALOX5AP	1.70729441474414e-27	-0.442015052072741	0.443	0.54	4.26669947188708e-23
PCOLCE2	3.25022368456072e-27	0.257486534867093	0.211	0.111	8.1226340100857e-23
RGS1	3.87184719929778e-27	-0.879865171061103	0.222	0.326	9.67613333576508e-23
FOS	5.34714529905155e-27	-0.551746703928768	0.442	0.535	1.33630508168597e-22
ADGRE5	9.23971204300161e-27	0.262407721297174	0.378	0.246	2.30909643666653e-22
HCST	1.28020195938914e-26	-0.393697672313583	0.319	0.423	3.1993527167094e-22
CD74	1.46583638748265e-26	-0.409907114409644	0.999	0.995	3.66327171595788e-22
EZR	1.50132664562035e-26	0.304267433660039	0.48	0.345	3.75196542006982e-22
SGK1	3.71132140374373e-26	-0.451124380767784	0.373	0.471	9.27496332009596e-22
RGS2	8.50997152236195e-26	-0.450791697179053	0.264	0.371	2.12672698315347e-21
TGFBI	1.63806204685632e-25	-0.448526613172277	0.67	0.718	4.09368086129862e-21
HSPB1	4.68401835012323e-24	0.255391574841751	0.609	0.46	1.1705830258793e-19
PHACTR1	7.03791144964643e-23	-0.275445211251321	0.04	0.114	1.75884445038114e-18
CALR	9.8323587352658e-22	-0.286777601493233	0.747	0.759	2.45720477153028e-17
TGFBR1	1.00857515079514e-21	-0.299953787406756	0.132	0.225	2.52053015935213e-17
ZFP36	2.22195336598616e-21	-0.375127393681397	0.256	0.35	5.55288365693601e-17
CADM1	5.10064128250941e-21	-0.389979095530833	0.126	0.215	1.27470126291193e-16
PTPRE	1.26501092765675e-20	-0.354834053453704	0.366	0.451	3.16138880930697e-16
HLA-DRA	1.3816121545823e-20	-0.325185013067449	0.996	0.993	3.45278693551663e-16
VCAN	3.59944912822155e-20	-0.40552233753656	0.478	0.55	8.99538331633849e-16
MPEG1	7.52294838541986e-20	-0.3228973605378	0.482	0.554	1.88006003100028e-15
ALCAM	2.10508540031196e-19	-0.35489085056271	0.255	0.348	5.26081892391963e-15
GYPC	3.64496401873256e-19	-0.287477183955954	0.164	0.254	9.10912957921453e-15
AKR1B1	4.10122472047238e-19	-0.376535062153893	0.219	0.304	1.02493706989325e-14
RB1	5.15732617011869e-19	-0.304254269902768	0.382	0.46	1.28886738317436e-14
RNASE6	1.28194874413413e-18	-0.303327308193065	0.5	0.568	3.20371810646561e-14
PCM1	1.8061341469647e-18	-0.307124482316464	0.438	0.506	4.51370984667948e-14
STMN1	2.69989223679965e-18	-0.27315593577868	0.094	0.173	6.74730068898601e-14
HGF	4.30270045530475e-18	-0.312718708471892	0.052	0.118	1.07528787078521e-13
GALM	4.47038899829688e-18	-0.283250021950156	0.198	0.287	1.11719491456437e-13
SLC40A1	7.83379236786427e-18	-0.927841219488802	0.142	0.219	1.95774305065296e-13
CTSD	9.02989150036279e-18	-0.299806691953269	0.863	0.868	2.25666018485567e-13
LDHB	1.4769183740003e-17	-0.27782622980429	0.187	0.271	3.69096670846414e-13
IGF1	1.82019524665957e-17	-0.317203254892392	0.06	0.126	4.54884994092694e-13
ZNF331	2.56894306990097e-17	-0.304426198124465	0.094	0.169	6.42004562598951e-13
HLA-DRB1	2.87737581776305e-17	-0.273815889729101	0.989	0.978	7.19084990617163e-13
HBEGF	7.81226760549337e-17	-0.288827561197238	0.125	0.204	1.95236379728885e-12
ARL4C	4.38785274995682e-16	-0.305786487677238	0.614	0.661	1.09656828074171e-11
ADAM28	1.74839102513746e-14	-0.345149922382001	0.223	0.295	4.36940401092102e-10
GPRIN3	1.85661129540219e-14	-0.288990368291877	0.159	0.232	4.6398572883396e-10
XIST	2.5031457648774e-14	-0.300624796143352	0.224	0.299	6.25561158100512e-10
IRF2BP2	2.53092776810004e-14	-0.252845404172875	0.335	0.403	6.32504158525882e-10
GSN	3.41485954831881e-14	-0.267721515140141	0.305	0.379	8.53407549720354e-10
SELENOP	3.42843362621071e-14	-0.353405628229129	0.613	0.453	8.5679984752632e-10
MRC1	4.28380200157287e-14	-0.300218405810606	0.66	0.664	1.07056495821308e-09
ANXA1	3.01726122109142e-13	0.269906238658884	0.778	0.692	7.54043751762957e-09
ITGA4	8.71641570562679e-13	-0.257256667892534	0.2	0.27	2.17831944899319e-08
MYO5A	4.00909916740146e-12	-0.252250124827091	0.444	0.493	1.0019139729253e-07
ZFP36L2	1.1272218320201e-11	-0.270889132098461	0.186	0.248	2.81704008040142e-07
HLA-DQB1	1.12857085745242e-11	-0.34291212453631	0.755	0.742	2.82041142985935e-07
RGS10	1.51989962241081e-11	-0.262818106352567	0.224	0.285	3.79838114636685e-07
HLA-DPA1	1.98936692878675e-10	-0.284643712168647	0.934	0.899	4.97162689173098e-06
ITPR2	2.0424341080198e-09	-0.256680330526164	0.365	0.408	5.10424707935228e-05
HLA-DOA	3.92420092943294e-09	-0.272687267390777	0.137	0.188	9.80697054274586e-05
IER3	1.3036218213754e-08	-0.287123112007226	0.423	0.46	0.000325788129379926
GM2A	1.62264105701182e-08	-0.25008057884424	0.438	0.463	0.000405514226557823
CCL2	9.21620996580641e-08	-0.260389718525549	0.415	0.465	0.00230322303255468
CAPG	1.12884281183498e-06	-0.267054740034294	0.489	0.5	0.0282109107105681
ACP5	0.136289624484797	-0.413648823403056	0.228	0.228	1
CCL3	0.940747802726075	-0.324066912416099	0.33	0.309	1
CCL4	0.941632471771127	-0.366367469423056	0.237	0.226	1
